# Supplementary material for: Transcriptomic and chemical analyses to identify candidate genes involved in color variation of sainfoin flowers
Source: BMC Plant Biol. 2021 Jan 22;21:61. doi: 10.1186/s12870-021-02827-8 (PMC7825240; doi:10.1186/s12870-021-02827-8)
Supplement: Supplementary file 1 — Additional file 1. Assembly of sainfoin transcriptome. [file 12870_2021_2827_MOESM1_ESM.xlsx]

## Sheet: Sheet1
					Libaries	Raw reads			Clean reads		Q20(%)	Q30(%)	GC(%)
						Number	Total Nucleotides (nt)		Number	Total Nucleotides (nt)
					AFS1-1	40445338	6066800700		40405466	5988389242	98.33	98.33	45.86
					AFS1-2	42938532	6440779800		42890214	6388091481	98.31	98.31	44.82
					AFS1-3	43147830	6472174500		43094552	6408114008	98.15	98.15	44.82
					AFS3-1	42663900	6399585000		42609396	6345832152	98.08	98.08	44.64
					AFS3-2	47179278	7076891700		47125390	7012147788	98.25	98.25	44.74
					AFS3-3	49427886	7414182900		49363440	7335210458	98.07	98.07	44.81
					WFS1-1	47499026	7124853900		47438738	7058448954	98.06	98.06	44.86
					WFS1-2	44337630	6650644500		44280288	6591055624	98.13	98.13	44.83
					WFS1-3	43858334	6578750100		43802862	6508137408	98.17	98.17	44.94
					WFS3-1	47695336	7154300400		47631348	7091819535	98.12	98.12	44.46
					WFS3-2	48728792	7309318800		48670646	7244148240	98.17	98.17	44.75
					WFS3-3	49407378	7411106700		49346128	7348237014	98.19	98.19	44.76
					Total	547329260	82099389000		546658468	81319631904	-	-	-
