# Supplementary material for: Transcriptomic and chemical analyses to identify candidate genes involved in color variation of sainfoin flowers
Source: BMC Plant Biol. 2021 Jan 22;21:61. doi: 10.1186/s12870-021-02827-8 (PMC7825240; doi:10.1186/s12870-021-02827-8)
Supplement: Supplementary file 4 — Additional file 4. DEGs generated from WF and AF of sainfoin in S1 and S3 stages. [file 12870_2021_2827_MOESM4_ESM.xls]

## Sheet: AFS1-VS-WFS1
GeneID	log2 Ratio(AFS1/WFS1)	FDR	Description
Unigene0000003	-2.40981	1.68018e-06	--
Unigene0000005	2.54198	2.06291e-26	--
Unigene0000006	-1.68406	1.6224e-20	PREDICTED: omega-hydroxypalmitate O-feruloyl transferase [Rhinolophus sinicus]
Unigene0000007	1.02402	0.00037208	--
Unigene0000011	2.45974	5.24546e-32	PREDICTED: UDP-glycosyltransferase 85A2 [Rhinolophus sinicus]
Unigene0000012	2.93941	0.00493446	--
Unigene0000016	1.86592	0.000460877	PREDICTED: protein SULFUR DEFICIENCY-INDUCED 1 [Rhinolophus sinicus]
Unigene0000029	1.78982	0.00648482	--
Unigene0000036	1.21686	7.49424e-16	CnjB protein [Tetrahymena thermophila SB210]
Unigene0000037	-4.63318	9.34463e-07	--
Unigene0000056	-9.64344	0.00255771	--
Unigene0000066	1.72394	0.00195012	PREDICTED: G-type lectin S-receptor-like serine/threonine-protein kinase B120 [Rhinolophus sinicus]
Unigene0000070	-4.04214	1.72907e-66	--
Unigene0000072	-3.16694	3.03931e-14	--
Unigene0000076	-3.64068	1.26895e-05	--
Unigene0000079	-2.38536	0.00707789	--
Unigene0000086	-2.45598	0.00385879	--
Unigene0000088	2.97402	0.0274082	--
Unigene0000094	1.74916	0.0155955	--
Unigene0000095	-5.2251	6.63941e-09	--
Unigene0000097	-1.53545	6.98929e-08	--
Unigene0000101	1.96631	1.03739e-07	PREDICTED: receptor-like protein kinase HERK 1 [Rhinolophus sinicus]
Unigene0000103	1.57392	7.44242e-10	PREDICTED: receptor-like protein kinase FERONIA [Rhinolophus sinicus]
Unigene0000104	-1.81455	0.0154715	PREDICTED: receptor-like protein kinase FERONIA [Rhinolophus sinicus]
Unigene0000108	-1.07138	0.0442877	--
Unigene0000109	-3.00393	9.99125e-09	--
Unigene0000121	1.20187	0.000844459	--
Unigene0000134	-4.61449	1.52981e-11	--
Unigene0000136	-10.5197	1.40439e-11	--
Unigene0000141	2.1051	0.0141599	--
Unigene0000143	-4.21434	0.014026	--
Unigene0000150	2.21121	2.68144e-05	--
Unigene0000154	1.56143	0.0360612	--
Unigene0000164	2.14298	0.00600672	PREDICTED: probable GABA transporter 2, partial [Rhinolophus sinicus]
Unigene0000165	-10.1198	3.0507e-06	--
Unigene0000172	-1.43886	0.00195787	--
Unigene0000176	1.65951	0.00332961	hypothetical protein LOTGIDRAFT_230585 [Lottia gigantea]
Unigene0000181	1.16431	1.92002e-06	PREDICTED: RING-H2 finger protein ATL64-like [Rhinolophus sinicus]
Unigene0000182	1.74946	1.51798e-23	--
Unigene0000183	-2.02707	0.016367	--
Unigene0000187	-1.26343	0.00730768	--
Unigene0000193	1.50096	2.2081e-14	--
Unigene0000199	3.71922	0.023624	--
Unigene0000203	2.39633	0.0102048	--
Unigene0000215	-3.01318	0.00572885	Transposon Ty3-G Gag-Pol polyprotein, partial [Anoplophora glabripennis]
Unigene0000219	-1.24148	3.57115e-13	gag-pol polyprotein [Lasius niger]
Unigene0000222	-10.4936	6.70512e-08	--
Unigene0000224	-5.51458	4.78185e-30	--
Unigene0000245	-1.61657	0.00836976	--
Unigene0000250	-1.88364	0.0400066	--
Unigene0000254	-2.7983	1.25872e-06	--
Unigene0000258	1.53727	3.94365e-06	--
Unigene0000278	1.56355	0.0326857	--
Unigene0000288	-1.03659	4.51435e-07	--
Unigene0000308	3.74305	6.34907e-19	--
Unigene0000310	2.26595	1.85574e-06	--
Unigene0000311	3.53418	3.36353e-30	--
Unigene0000316	-1.52129	2.9044e-09	--
Unigene0000317	-4.27158	9.99595e-23	PREDICTED: lysine histidine transporter 1 [Rhinolophus sinicus]
Unigene0000330	-2.47245	0.0466195	PREDICTED: ribose-phosphate pyrophosphokinase 4 [Rhinolophus sinicus]
Unigene0000340	5.33271	0.0224086	PREDICTED: histone acetyltransferase p300-like isoform X1 [Branchiostoma belcheri]
Unigene0000343	-1.31711	2.18458e-06	PREDICTED: fatty acyl-CoA reductase 1 [Rhinolophus sinicus]
Unigene0000350	-2.53096	0.00300764	--
Unigene0000369	1.3527	1.65156e-27	PREDICTED: probable polygalacturonase [Rhinolophus sinicus]
Unigene0000371	3.39991	3.7377e-05	--
Unigene0000373	1.1448	8.31376e-13	PREDICTED: short-chain dehydrogenase TIC 32, chloroplastic-like [Rhinolophus sinicus]
Unigene0000379	-1.69538	0.00259341	--
Unigene0000380	-2.89934	0.00248176	glycoside hydrolase family 1 [Phyllotreta striolata]
Unigene0000393	-1.33115	0.000254374	--
Unigene0000396	-9.85076	7.52566e-05	--
Unigene0000404	-2.34909	0.0409667	PREDICTED: lectin-domain containing receptor kinase VI.3-like, partial [Rhinolophus sinicus]
Unigene0000405	-2.22704	0.000111055	--
Unigene0000406	-10.8935	6.76651e-37	Copia protein [Trachymyrmex cornetzi]
Unigene0000411	-9.1982	0.00517268	--
Unigene0000436	1.79122	2.97367e-11	PREDICTED: polygalacturonase-like, partial [Octopus bimaculoides]
Unigene0000441	2.19044	0.000385936	--
Unigene0000443	-3.06791	0.0297391	--
Unigene0000445	1.01356	1.22625e-23	--
Unigene0000451	-2.20397	1.03633e-12	PREDICTED: homeobox-leucine zipper protein HAT5-like [Rhinolophus sinicus]
Unigene0000470	-1.19941	0.00340108	--
Unigene0000472	-6.38241	7.66063e-61	--
Unigene0000481	-2.81351	0.00146657	--
Unigene0000492	-4.77659	2.4412e-21	--
Unigene0000501	-4.80176	3.61745e-95	--
Unigene0000502	-4.43785	0.000596825	--
Unigene0000507	-5.83469	7.21005e-14	--
Unigene0000509	-2.93236	1.02223e-14	PREDICTED: cullin-1 [Rhinolophus sinicus]
Unigene0000511	1.39744	0.0190805	--
Unigene0000519	-1.91561	0.0432141	--
Unigene0000526	-1.26869	0.0118218	--
Unigene0000530	-8.33435	0.000915459	Prenylated rab acceptor PRA1 [Perkinsela sp. CCAP 1560/4]
Unigene0000542	1.86607	9.69826e-07	--
Unigene0000544	-4.80607	1.80521e-06	--
Unigene0000554	-2.32069	8.91939e-08	--
Unigene0000561	-1.67649	0.000953811	--
Unigene0000566	1.78887	5.37379e-28	PREDICTED: indole-3-acetic acid-amido synthetase GH3.17, partial [Rhinolophus sinicus]
Unigene0000570	-2.41346	1.07065e-11	--
Unigene0000571	-8.69836	0.00699687	PREDICTED: anaphase-promoting complex subunit 2-like, partial [Colius striatus]
Unigene0000577	2.02361	0.0213159	--
Unigene0000579	3.6929	0.00148269	SCPlike extracellular subfamily protein [Acanthamoeba castellanii str. Neff] [Acanthamoeba castellanii]
Unigene0000584	1.27244	1.23244e-11	Drp1p [Oxytricha trifallax]
Unigene0000585	2.45806	1.73706e-63	PREDICTED: UDP-glycosyltransferase 85A2 [Rhinolophus sinicus]
Unigene0000609	-10.9793	8.25818e-12	--
Unigene0000612	3.58275	3.0866e-07	--
Unigene0000616	-3.47342	4.36038e-15	--
Unigene0000618	1.1286	1.23973e-13	PREDICTED: ABC transporter C family member 5 [Rhinolophus sinicus]
Unigene0000635	-4.1018	2.29396e-08	--
Unigene0000663	4.49861	0.00945458	PREDICTED: L-ascorbate oxidase-like [Rhinolophus sinicus]
Unigene0000664	1.51828	4.62697e-09	PREDICTED: acetate/butyrate--CoA ligase AAE7, peroxisomal, partial [Rhinolophus sinicus]
Unigene0000668	-2.97973	2.13088e-05	--
Unigene0000673	1.25178	0.0258094	--
Unigene0000684	-11.5378	1.6369e-13	--
Unigene0000685	1.8239	0.0133296	--
Unigene0000695	-1.36337	3.64496e-09	--
Unigene0000712	1.52625	0.0401023	--
Unigene0000713	1.5823	5.46894e-28	PREDICTED: probable steroid-binding protein 3 [Acropora digitifera]
Unigene0000737	-1.33105	0.00169974	--
Unigene0000747	-1.60779	0.0076003	--
Unigene0000752	2.0571	0.00263086	--
Unigene0000755	-1.65476	0.000167076	PREDICTED: probable LRR receptor-like serine/threonine-protein kinase At1g67720, partial [Rhinolophus sinicus]
Unigene0000763	-10.9854	6.06872e-10	--
Unigene0000770	-2.14936	0.0227155	--
Unigene0000777	-3.41999	0.0300788	--
Unigene0000781	-4.46847	7.12199e-08	--
Unigene0000782	2.97029	5.28562e-25	--
Unigene0000784	1.18746	7.69292e-22	PREDICTED: probable serine/threonine-protein kinase PBL3 [Rhinolophus sinicus]
Unigene0000790	2.32022	1.04531e-08	--
Unigene0000802	2.63339	0.00103139	--
Unigene0000827	-10.7268	1.30934e-07	--
Unigene0000835	1.04349	0.031116	--
Unigene0000841	-4.2155	0.000201006	--
Unigene0000853	-1.52435	0.0237027	--
Unigene0000866	-2.0819	0.000866579	--
Unigene0000872	-2.00315	0.0356857	--
Unigene0000873	-1.4815	0.0368088	PREDICTED: uncharacterized protein LOC106104347 [Papilio polytes]
Unigene0000881	1.23983	6.38035e-10	unnamed protein product [Vitrella brassicaformis CCMP3155]
Unigene0000883	3.66986	0.000317947	--
Unigene0000891	2.00763	2.4955e-05	PREDICTED: heat shock 70 kDa protein 3, partial [Rhinolophus sinicus]
Unigene0000892	2.49236	0.00620315	PREDICTED: heat shock 70 kDa protein 3, partial [Rhinolophus sinicus]
Unigene0000893	8.18719	0.0432893	--
Unigene0000897	-1.00805	0.00360767	--
Unigene0000898	-1.67049	2.89408e-07	Calmodulin [Lepeophtheirus salmonis]
Unigene0000904	-2.02027	0.000832456	--
Unigene0000916	-3.18686	3.23629e-06	--
Unigene0000917	2.05041	0.0107579	--
Unigene0000919	1.51282	0.000312497	PREDICTED: malignant fibrous histiocytoma-amplified sequence 1 homolog [Branchiostoma belcheri]
Unigene0000920	-2.74232	6.14388e-06	--
Unigene0000921	2.11462	2.20393e-06	--
Unigene0000922	4.15646	1.24081e-14	leucine-rich repeat protein [Trypanosoma vivax Y486]
Unigene0000923	4.88761	0.0020255	--
Unigene0000926	-1.69232	2.08891e-06	--
Unigene0000938	-2.23582	9.45597e-19	hypothetical protein PBRA_006052 [Plasmodiophora brassicae]
Unigene0000939	2.52741	2.19871e-36	PREDICTED: omega-6 fatty acid desaturase, endoplasmic reticulum [Rhinolophus sinicus]
Unigene0000955	1.47863	7.97692e-06	--
Unigene0000963	-2.83585	5.13131e-08	--
Unigene0000965	-2.91316	1.00047e-15	--
Unigene0000966	2.15372	0.00554094	--
Unigene0000969	1.50493	8.5634e-31	--
Unigene0000974	3.34602	2.33328e-18	PREDICTED: probable LRR receptor-like serine/threonine-protein kinase At5g10290 [Rhinolophus sinicus]
Unigene0000985	-2.04494	0.024877	--
Unigene0000988	2.09915	4.70366e-27	PREDICTED: protein DETOXIFICATION 37 [Rhinolophus sinicus]
Unigene0000990	-10.0165	1.65102e-05	--
Unigene0000997	-4.2652	8.87432e-05	--
Unigene0001000	1.09909	1.68396e-12	pentatricopeptide (PPR) repeatcontaining protein, partial [Acanthamoeba castellanii str. Neff] [Acanthamoeba castellanii]
Unigene0001004	2.62354	0.000198603	--
Unigene0001005	2.77211	8.48134e-10	--
Unigene0001007	1.201	7.76211e-20	PREDICTED: probable uridine nucleosidase 1-like [Pantholops hodgsonii]
Unigene0001014	-2.94963	0.0187968	PREDICTED: probable protein phosphatase 2C 25 [Rhinolophus sinicus]
Unigene0001016	-3.24663	1.95068e-18	--
Unigene0001021	1.53684	4.33953e-09	L1-encoded reverse transcriptase-like protein [Protobothrops flavoviridis]
Unigene0001026	-2.51131	1.16007e-85	PREDICTED: UDP-glycosyltransferase 72D1-like, partial [Rhinolophus sinicus]
Unigene0001029	2.19231	3.55492e-20	--
Unigene0001034	-1.84799	0.0106809	--
Unigene0001036	2.61059	1.36156e-34	--
Unigene0001043	-1.30316	8.27834e-09	PREDICTED: LOW QUALITY PROTEIN: KRAB-A domain-containing protein 2, partial [Tinamus guttatus]
Unigene0001046	1.0678	0.00116282	hypothetical protein HELRODRAFT_182681, partial [Helobdella robusta]
Unigene0001062	-1.21428	0.000102037	PREDICTED: WD repeat-containing protein 44-like [Biomphalaria glabrata]
Unigene0001066	-1.04947	0.000115251	--
Unigene0001083	1.47255	0.00288087	--
Unigene0001084	-2.30613	6.27772e-08	--
Unigene0001085	1.24741	0.0025882	--
Unigene0001091	-1.12055	5.26052e-05	--
Unigene0001092	-1.17211	1.33592e-18	PREDICTED: probable receptor-like protein kinase At5g20050 [Rhinolophus sinicus]
Unigene0001104	1.99303	0.0249799	--
Unigene0001107	-5.01345	3.51703e-72	pol-like protein [Ciona intestinalis]
Unigene0001108	-2.36738	4.65432e-11	--
Unigene0001110	-5.82847	7.08541e-16	PREDICTED: uncharacterized protein LOC105846015 [Hydra vulgaris]
Unigene0001111	-2.37819	0.000572556	--
Unigene0001117	2.57182	2.39214e-19	PREDICTED: LOW QUALITY PROTEIN: KRAB-A domain-containing protein 2, partial [Tinamus guttatus]
Unigene0001118	2.51139	4.40048e-13	Toll-like receptor 2 type-1 [Exaiptasia pallida]
Unigene0001119	2.47446	5.86821e-06	--
Unigene0001127	-1.00187	1.57676e-08	--
Unigene0001131	1.71279	1.61404e-25	--
Unigene0001135	1.1484	8.37795e-13	PREDICTED: LOW QUALITY PROTEIN: KRAB-A domain-containing protein 2, partial [Tinamus guttatus]
Unigene0001136	1.03244	0.0241311	--
Unigene0001137	-6.18829	7.67098e-10	--
Unigene0001138	-3.79026	1.96126e-05	--
Unigene0001141	-2.01922	2.33859e-15	PREDICTED: FT-interacting protein 1-like [Rhinolophus sinicus]
Unigene0001147	-10.1386	8.68005e-06	PREDICTED: GTP-binding protein SAR1A [Rhinolophus sinicus]
Unigene0001149	1.97828	6.873e-24	pol-like protein [Ciona intestinalis]
Unigene0001157	1.12763	3.19541e-08	--
Unigene0001159	1.93493	3.11042e-10	--
Unigene0001161	-1.00222	0.00190228	--
Unigene0001165	-2.51066	1.30736e-08	--
Unigene0001168	-1.21073	0.0023231	--
Unigene0001174	-5.41167	5.55468e-11	--
Unigene0001175	-3.31522	2.71606e-35	--
Unigene0001176	-10.8969	1.95935e-09	--
Unigene0001180	-1.65816	1.48259e-05	--
Unigene0001183	-3.87061	1.42828e-14	PREDICTED: cytochrome P450 72C1 [Rhinolophus sinicus]
Unigene0001189	-1.07851	1.64619e-20	PREDICTED: NASP-related protein sim3-like [Rhinolophus sinicus]
Unigene0001197	-10.6896	6.12805e-11	--
Unigene0001201	-5.18757	1.3992e-158	--
Unigene0001205	2.56916	5.92292e-08	PREDICTED: nuclear valosin-containing protein-like [Trichogramma pretiosum]
Unigene0001215	-2.82913	5.32251e-10	--
Unigene0001235	-2.90867	5.85744e-25	PREDICTED: mitochondrial uncoupling protein 2 [Rhinolophus sinicus]
Unigene0001240	3.63012	0.00800382	vacuolar invertase [Thecamonas trahens ATCC 50062]
Unigene0001245	1.17159	9.95815e-17	--
Unigene0001247	-3.44522	7.61176e-42	--
Unigene0001252	-2.65704	4.78825e-21	--
Unigene0001256	-1.18505	3.47225e-22	PREDICTED: subtilisin-like protease SBT1.7 [Rhinolophus sinicus]
Unigene0001258	2.24782	2.47252e-08	--
Unigene0001265	1.37095	0.0259685	--
Unigene0001268	-1.10695	2.75906e-11	PREDICTED: LOW QUALITY PROTEIN: KRAB-A domain-containing protein 2, partial [Tinamus guttatus]
Unigene0001272	1.60796	2.55881e-11	--
Unigene0001278	1.45009	1.73485e-05	PREDICTED: B-box zinc finger protein 24 [Rhinolophus sinicus]
Unigene0001281	-1.09333	0.014451	PREDICTED: acetolactate synthase small subunit 1, chloroplastic [Rhinolophus sinicus]
Unigene0001285	1.23491	2.9536e-18	PREDICTED: LOB domain-containing protein 41 [Rhinolophus sinicus]
Unigene0001298	-1.27588	0.025678	--
Unigene0001300	1.02679	7.81908e-07	--
Unigene0001312	1.68313	0.00307436	--
Unigene0001342	2.21502	5.15334e-06	PREDICTED: malignant fibrous histiocytoma-amplified sequence 1 homolog [Branchiostoma belcheri]
Unigene0001343	-3.91278	1.18043e-44	PREDICTED: malignant fibrous histiocytoma-amplified sequence 1 homolog isoform X2 [Branchiostoma belcheri]
Unigene0001346	1.10282	0.0398886	--
Unigene0001347	-1.65117	4.21121e-12	hypothetical protein BRAFLDRAFT_67388 [Branchiostoma floridae]
Unigene0001350	1.17616	0.0119672	PREDICTED: leucine-rich repeat protein SHOC-2-like [Branchiostoma belcheri]
Unigene0001354	-1.03036	0.0171323	--
Unigene0001356	-1.36051	0.0002283	receptor-type protein kinase, putative [Bodo saltans]
Unigene0001363	2.72735	2.82977e-07	PREDICTED: methylthioribose kinase [Rhinolophus sinicus]
Unigene0001372	2.1942	1.18772e-05	--
Unigene0001381	-2.06478	0.0117968	--
Unigene0001383	-2.05721	0.0370979	--
Unigene0001390	-2.23074	9.24112e-12	--
Unigene0001391	-3.10845	5.81463e-40	--
Unigene0001393	-1.51672	0.0071758	PREDICTED: uncharacterized protein LOC109440776 [Rhinolophus sinicus]
Unigene0001402	-1.47255	1.10151e-40	--
Unigene0001404	-2.41243	3.35141e-76	PREDICTED: repetitive proline-rich cell wall protein 1-like [Myotis lucifugus]
Unigene0001432	-9.6572	0.000211582	--
Unigene0001439	-2.39049	7.61568e-06	--
Unigene0001449	-1.60867	2.10413e-25	PREDICTED: uncharacterized protein LOC104520842 [Antrostomus carolinensis]
Unigene0001452	1.20815	5.41397e-13	PREDICTED: ammonium transporter 1 member 1 [Rhinolophus sinicus]
Unigene0001453	1.21795	1.14288e-11	--
Unigene0001466	1.12095	4.54099e-14	zinc finger domain containing protein [Acanthamoeba castellanii str. Neff] [Acanthamoeba castellanii]
Unigene0001471	-2.51674	2.94212e-16	--
Unigene0001473	-2.01047	0.00343367	--
Unigene0001476	3.34922	3.94774e-11	--
Unigene0001482	-2.1865	1.85343e-19	krab-a domain-containing protein, partial [Lasius niger]
Unigene0001483	-1.66988	2.30703e-10	--
Unigene0001485	-1.15467	0.0024574	--
Unigene0001488	-1.98734	0.000455305	--
Unigene0001492	-1.22446	0.00510461	--
Unigene0001505	-1.47406	2.09578e-12	PREDICTED: uncharacterized protein LOC106819047 [Priapulus caudatus]
Unigene0001506	-1.52338	0.0121298	PREDICTED: uncharacterized protein LOC101933223 [Chrysemys picta bellii]
Unigene0001509	-5.63995	4.02478e-150	PREDICTED: protein toll [Tribolium castaneum]
Unigene0001513	1.0445	2.35744e-13	PREDICTED: thioredoxin-like [Plutella xylostella]
Unigene0001517	1.30658	1.02792e-09	PREDICTED: protein NRT1/ PTR FAMILY 8.3 [Rhinolophus sinicus]
Unigene0001522	-1.07712	0.0118114	--
Unigene0001525	-1.41644	6.11354e-22	--
Unigene0001527	-1.11799	1.92952e-30	PREDICTED: linoleate 9S-lipoxygenase 5, chloroplastic [Rhinolophus sinicus]
Unigene0001529	-10.0207	4.22689e-08	--
Unigene0001530	-2.28694	1.00281e-06	--
Unigene0001531	1.69234	2.0476e-06	--
Unigene0001541	-9.31129	0.00445319	--
Unigene0001546	1.56021	0.000291103	PREDICTED: cationic amino acid transporter 2-like [Aethina tumida]
Unigene0001555	-13.5249	2.5912e-62	--
Unigene0001561	1.26056	1.85883e-08	--
Unigene0001563	1.34815	3.14903e-15	--
Unigene0001566	-2.38896	1.32798e-25	PREDICTED: protein DETOXIFICATION 29, partial [Rhinolophus sinicus]
Unigene0001585	-1.66822	0.00873656	--
Unigene0001598	1.05286	1.12025e-14	PREDICTED: protein fluG-like, partial [Rhinolophus sinicus]
Unigene0001599	1.79296	2.02068e-05	--
Unigene0001609	1.5527	1.08959e-13	--
Unigene0001612	1.48001	9.95854e-18	--
Unigene0001615	-2.94219	0.000495277	--
Unigene0001623	-2.84938	1.54749e-08	--
Unigene0001624	-1.23222	5.79449e-07	PREDICTED: CST complex subunit CTC1 isoform X6 [Apteryx australis mantelli]
Unigene0001631	-1.30559	6.16808e-07	--
Unigene0001633	1.48786	2.54587e-13	PREDICTED: actin-2 isoform X1 [Rhinolophus sinicus]
Unigene0001640	-2.07962	0.037404	--
Unigene0001649	1.56489	0.00128934	PREDICTED: G-type lectin S-receptor-like serine/threonine-protein kinase B120 [Rhinolophus sinicus]
Unigene0001650	1.83088	0.00784328	--
Unigene0001652	-1.54602	0.013987	--
Unigene0001657	1.18439	6.53518e-05	--
Unigene0001675	1.60061	8.028e-12	PREDICTED: sugar transport protein 1 [Rhinolophus sinicus]
Unigene0001704	1.62473	1.26034e-07	--
Unigene0001728	-1.29389	3.80044e-14	PREDICTED: subtilisin-like protease SBT1.7 [Rhinolophus sinicus]
Unigene0001731	-3.29135	3.15163e-09	--
Unigene0001733	-1.4352	1.03564e-06	--
Unigene0001745	2.03161	1.26187e-23	PREDICTED: myb-related protein Myb4-like [Rhinolophus sinicus]
Unigene0001752	2.33303	3.37234e-07	--
Unigene0001765	-1.73781	0.0356974	--
Unigene0001767	1.80277	0.00793658	--
Unigene0001776	1.23084	0.00207166	PREDICTED: LOW QUALITY PROTEIN: RING finger protein 44, partial [Camelus ferus]
Unigene0001782	-1.69426	1.78523e-21	--
Unigene0001793	-9.21148	0.00317578	--
Unigene0001796	2.84552	6.3361e-20	--
Unigene0001797	-1.24528	0.0435574	--
Unigene0001826	-2.52161	2.37879e-05	--
Unigene0001827	2.11716	0.0128529	--
Unigene0001828	1.3621	1.82689e-12	PREDICTED: RHOMBOID-like protein 3 [Rhinolophus sinicus]
Unigene0001830	-4.80435	2.64558e-70	Retrovirus-related Pol polyprotein from transposon TNT 1-94 [Exaiptasia pallida]
Unigene0001844	-1.92889	1.86366e-43	retrovirus-related gag-pol polyprotein [Lasius niger]
Unigene0001878	-1.15995	5.48485e-08	Retrovirus-related Pol polyprotein from transposon TNT 1-94 [Exaiptasia pallida]
Unigene0001895	-1.48503	3.21882e-09	PREDICTED: inactive protein kinase SELMODRAFT_444075-like [Rhinolophus sinicus]
Unigene0001899	2.14897	0.000106904	--
Unigene0001900	1.81741	0.00201216	--
Unigene0001903	-1.04376	7.18352e-06	--
Unigene0001904	-7.28355	0.036257	--
Unigene0001905	-1.16649	4.41963e-06	--
Unigene0001919	1.69306	0.00181746	--
Unigene0001920	-1.40358	5.50902e-07	--
Unigene0001921	1.90883	6.4371e-06	--
Unigene0001922	-2.22067	0.0141811	--
Unigene0001927	2.12907	1.98791e-06	--
Unigene0001928	2.49701	0.0390613	--
Unigene0001942	-6.66228	9.88878e-45	--
Unigene0001945	-2.07119	2.09268e-10	--
Unigene0001953	1.13454	5.91681e-16	PREDICTED: protein NRT1/ PTR FAMILY 2.11 [Rhinolophus sinicus]
Unigene0001954	-2.20333	0.00591761	--
Unigene0001957	-2.95185	0.000895456	--
Unigene0001958	-2.62213	0.00130937	--
Unigene0001962	-1.23827	1.49772e-05	--
Unigene0001973	2.51243	8.90241e-10	PREDICTED: probable serine/threonine-protein kinase PBL5 [Rhinolophus sinicus]
Unigene0001975	-1.03044	2.46246e-09	class 3 lipase [Trypanosoma cruzi strain CL Brener] [Trypanosoma cruzi]
Unigene0001976	-2.3034	1.90851e-20	--
Unigene0001978	-1.62516	1.36648e-13	--
Unigene0001979	-1.51761	0.0185199	--
Unigene0001982	-14.0187	6.77633e-87	--
Unigene0001995	1.64012	3.73529e-12	--
Unigene0001996	-1.36502	2.63006e-14	--
Unigene0002001	-2.89666	7.67688e-05	--
Unigene0002025	-9.52839	3.88082e-05	--
Unigene0002035	1.75655	1.45178e-16	--
Unigene0002039	1.41831	1.57195e-05	--
Unigene0002040	1.03712	2.32536e-06	PREDICTED: transcription factor DIVARICATA-like [Rhinolophus sinicus]
Unigene0002041	1.73083	0.0326366	--
Unigene0002045	-2.80578	5.31891e-13	--
Unigene0002047	-1.13813	0.00555955	--
Unigene0002052	-10.7599	9.89506e-13	--
Unigene0002054	-4.77659	1.68816e-33	--
Unigene0002062	1.60609	1.35242e-18	PREDICTED: uncharacterized protein LOC104520842 [Antrostomus carolinensis]
Unigene0002065	-2.22798	4.17624e-45	PREDICTED: uncharacterized protein LOC109441779 [Rhinolophus sinicus]
Unigene0002066	-1.96832	0.000434982	PREDICTED: rhamnogalacturonate lyase-like [Agrilus planipennis]
Unigene0002080	-2.70385	2.09973e-27	PREDICTED: probable 2-oxoglutarate-dependent dioxygenase ANS [Rhinolophus sinicus]
Unigene0002089	1.32159	1.44735e-09	PREDICTED: histone acetyltransferase p300-like isoform X5 [Ictalurus punctatus]
Unigene0002095	2.10495	4.84676e-06	--
Unigene0002100	-2.02847	2.14413e-13	--
Unigene0002106	-3.14267	0.0408489	--
Unigene0002107	-1.8945	0.00253709	ppr repeat-containing protein [Cyclospora cayetanensis]
Unigene0002111	-1.99639	2.53061e-05	pentatricopeptide repeat domain containing protein [Theileria equi]
Unigene0002113	-1.02832	0.0138606	pentatricopeptide repeat domain containing protein [Babesia bovis T2Bo]
Unigene0002117	-1.04075	0.00262317	pentatricopeptide repeat domain containing protein [Babesia bovis T2Bo]
Unigene0002118	-1.79108	0.00462111	ppr repeat-containing protein [Cyclospora cayetanensis]
Unigene0002124	-1.194	0.00434055	pentatricopeptide repeat containing protein [Theileria orientalis strain Shintoku] [Theileria orientalis]
Unigene0002131	-1.38891	2.37496e-05	pentatricopeptide repeat-containing protein At5g55840, related [Neospora caninum Liverpool]
Unigene0002132	-1.71537	0.00145496	ppr repeat-containing protein [Cyclospora cayetanensis]
Unigene0002140	-2.30484	1.02062e-08	ppr repeat-containing protein [Cyclospora cayetanensis]
Unigene0002148	-1.42333	0.00382526	--
Unigene0002150	-4.5109	3.818e-06	pentatricopeptide repeat domain containing protein [Babesia bovis T2Bo]
Unigene0002152	-1.35742	0.020829	pentatricopeptide repeat-containing protein At5g55840, related [Neospora caninum Liverpool]
Unigene0002160	-1.1331	0.0229459	--
Unigene0002181	-1.90006	0.0349947	--
Unigene0002187	-1.78335	1.23832e-27	Metal-nicotianamine transporter YSL1, partial [Trichinella nelsoni]
Unigene0002189	-1.32783	0.0416204	--
Unigene0002190	-1.77051	0.000300721	--
Unigene0002193	1.05479	0.0121467	--
Unigene0002198	2.72968	3.82139e-18	PREDICTED: transcriptional adapter ADA2b, partial [Rhinolophus sinicus]
Unigene0002199	2.46674	1.70578e-07	--
Unigene0002206	-3.25651	0.0058765	--
Unigene0002211	-2.45802	6.00636e-07	--
Unigene0002219	-5.65645	2.17397e-134	Membrane-associated progesterone receptor component 2 [Daphnia magna]
Unigene0002224	2.47492	4.57814e-12	--
Unigene0002235	-1.40258	3.89501e-11	PREDICTED: LOW QUALITY PROTEIN: KRAB-A domain-containing protein 2, partial [Tinamus guttatus]
Unigene0002250	7.8206	0.0224604	--
Unigene0002254	-2.95718	0.00599917	--
Unigene0002261	1.62293	9.64081e-18	--
Unigene0002270	-2.75675	0.000265023	--
Unigene0002272	-2.15798	8.20188e-11	PREDICTED: probable LRR receptor-like serine/threonine-protein kinase At1g07650, partial [Rhinolophus sinicus]
Unigene0002276	1.81555	9.75699e-08	--
Unigene0002277	-2.7387	0.000586238	--
Unigene0002279	-1.46919	0.0151625	--
Unigene0002282	-6.0954	1.46041e-22	--
Unigene0002285	1.25748	0.0127334	--
Unigene0002295	1.25004	0.047057	--
Unigene0002307	1.58326	0.0270094	--
Unigene0002312	1.34612	0.00424042	--
Unigene0002314	-2.12582	1.21067e-67	--
Unigene0002319	1.53561	0.0017269	--
Unigene0002329	-2.0143	7.99321e-25	--
Unigene0002334	-5.4643	3.3361e-83	--
Unigene0002335	-2.46289	5.40744e-05	--
Unigene0002344	1.0505	1.35508e-07	--
Unigene0002345	-2.35541	9.21972e-17	--
Unigene0002346	2.13142	7.26646e-06	--
Unigene0002349	-1.0967	2.90828e-19	--
Unigene0002351	1.16051	0.000250333	--
Unigene0002352	-3.68143	2.54653e-75	PREDICTED: coatomer subunit beta', partial [Chlamydotis macqueenii]
Unigene0002364	-3.76771	1.25301e-80	--
Unigene0002366	-1.64419	0.0286249	PREDICTED: probable receptor-like protein kinase At5g20050 [Rhinolophus sinicus]
Unigene0002367	-4.85344	8.95314e-08	--
Unigene0002385	3.06048	0.00866306	gag-pol polyprotein [Lasius niger]
Unigene0002389	1.76985	4.72595e-10	--
Unigene0002391	6.82018	0.0242524	--
Unigene0002395	-2.61825	0.00066922	conserved hypothetical protein [Culex quinquefasciatus]
Unigene0002408	3.84525	0.0335428	--
Unigene0002412	2.48904	3.77438e-07	--
Unigene0002418	3.47845	0.0321374	--
Unigene0002422	1.793	0.000115895	--
Unigene0002424	-4.41633	2.61569e-34	--
Unigene0002426	-1.64547	1.80725e-06	--
Unigene0002436	-1.78039	1.48798e-35	--
Unigene0002437	3.26553	8.67153e-05	PREDICTED: bidirectional sugar transporter SWEET12 [Rhinolophus sinicus]
Unigene0002446	2.56137	0.0179339	--
Unigene0002450	-1.29073	0.0493558	pentatricopeptide repeat domain containing protein [Theileria equi]
Unigene0002454	-3.12699	1.06612e-06	--
Unigene0002459	-1.23089	1.09212e-11	PREDICTED: probable disease resistance protein At4g33300, partial [Rhinolophus sinicus]
Unigene0002460	-1.04678	0.000218116	PREDICTED: malignant fibrous histiocytoma-amplified sequence 1 homolog [Lingula anatina]
Unigene0002461	-1.54576	5.09136e-09	PREDICTED: leucine-rich repeat protein SHOC-2-like [Branchiostoma belcheri]
Unigene0002468	2.76852	1.71209e-18	--
Unigene0002470	-1.0622	1.39616e-17	PREDICTED: probable serine/threonine-protein kinase PBL8 [Rhinolophus sinicus]
Unigene0002471	2.4843	9.20013e-16	PREDICTED: cytosolic sulfotransferase 12 [Rhinolophus sinicus]
Unigene0002476	1.15304	0.00018585	PREDICTED: cytokinin riboside 5'-monophosphate phosphoribohydrolase LOG4 [Rhinolophus sinicus]
Unigene0002483	-8.95158	0.010992	--
Unigene0002485	-1.52269	2.94869e-10	PREDICTED: protein trichome birefringence, partial [Rhinolophus sinicus]
Unigene0002489	1.98853	0.0236707	--
Unigene0002499	1.62598	3.07959e-13	--
Unigene0002501	-3.33299	1.33651e-10	--
Unigene0002508	1.54384	3.79739e-22	PREDICTED: NADH-cytochrome b5 reductase 1 [Eptesicus fuscus]
Unigene0002510	-1.82699	1.99096e-05	--
Unigene0002531	-2.0581	4.17748e-23	--
Unigene0002535	-1.22982	0.00480209	--
Unigene0002537	1.5265	0.0283524	--
Unigene0002550	-5.51578	0.000238114	--
Unigene0002552	1.70329	1.54451e-09	--
Unigene0002562	-1.02565	0.0208237	--
Unigene0002577	1.94605	1.51913e-05	--
Unigene0002585	2.44161	2.3157e-18	--
Unigene0002591	2.43807	9.83953e-07	ORF2 [Xenopus laevis]
Unigene0002594	-3.29173	0.000900293	--
Unigene0002596	-4.99461	1.27745e-195	PREDICTED: probable disease resistance protein At4g33300, partial [Rhinolophus sinicus]
Unigene0002600	-5.39919	1.30486e-194	--
Unigene0002607	2.40108	1.19743e-19	--
Unigene0002615	-1.97792	5.03908e-41	--
Unigene0002618	1.85907	5.66306e-17	copia protein [Trichinella spiralis]
Unigene0002619	1.15267	3.07831e-10	Copper transport protein ATX1, partial [Trichinella patagoniensis]
Unigene0002621	1.96457	2.11486e-17	--
Unigene0002622	-8.09698	0.00676575	--
Unigene0002632	-2.26576	0.0386196	hypothetical protein g.259, partial [Cuerna arida]
Unigene0002635	1.73354	0.0221406	--
Unigene0002636	1.23694	0.0220491	PREDICTED: F-box/kelch-repeat protein At3g23880-like [Rhinolophus sinicus]
Unigene0002638	1.45292	9.67685e-08	PREDICTED: F-box/kelch-repeat protein At3g23880-like [Rhinolophus sinicus]
Unigene0002648	2.21851	0.00469812	--
Unigene0002660	-4.26488	4.11175e-20	PREDICTED: retrovirus-related Pol polyprotein from transposon TNT 1-94 [Cimex lectularius]
Unigene0002661	-1.58757	0.00505977	--
Unigene0002666	1.2	0.00199843	--
Unigene0002674	2.07242	0.00190855	PREDICTED: signal peptide peptidase-like 3 [Rhinolophus sinicus]
Unigene0002677	-11.8951	1.02268e-20	--
Unigene0002684	1.03063	0.030778	PREDICTED: phosphatidylglycerophosphatase and protein-tyrosine phosphatase 1 [Oryzias latipes]
Unigene0002696	-8.25455	9.58868e-67	--
Unigene0002703	-3.1639	1.46935e-19	transmembrane protein 131 [Naegleria gruberi]
Unigene0002709	1.27687	0.00125637	--
Unigene0002717	-2.6266	8.2832e-90	PREDICTED: probable glycosyltransferase At5g11130-like [Saccoglossus kowalevskii]
Unigene0002724	-2.58501	1.62684e-17	--
Unigene0002744	1.1974	5.3129e-09	PREDICTED: E3 ubiquitin-protein ligase SIAH1-like [Bubalus bubalis]
Unigene0002747	-1.37396	5.51539e-10	PREDICTED: ethylene-responsive transcription factor ERF034-like [Rhinolophus sinicus]
Unigene0002755	-1.42738	4.66919e-20	PREDICTED: uncharacterized protein LOC106819047 [Priapulus caudatus]
Unigene0002759	1.93774	3.7021e-11	--
Unigene0002762	-3.16435	2.71418e-08	PREDICTED: probable cyclic nucleotide-gated ion channel 5, partial [Rhinolophus sinicus]
Unigene0002779	-6.57447	5.65068e-19	--
Unigene0002791	-5.07361	3.09753e-19	PREDICTED: uncharacterized protein LOC107349625 [Acropora digitifera]
Unigene0002796	-3.45997	5.0033e-07	--
Unigene0002799	-8.49852	0.000290111	--
Unigene0002807	-6.45451	2.22827e-105	PREDICTED: E3 ubiquitin-protein ligase RNF185-like [Parasteatoda tepidariorum]
Unigene0002808	2.06963	1.634e-10	Retrovirus-related Pol polyprotein from transposon TNT 1-94, partial [Ceratitis capitata]
Unigene0002811	1.77548	2.00186e-12	PREDICTED: protein NRT1/ PTR FAMILY 8.3 [Rhinolophus sinicus]
Unigene0002818	-1.27741	5.12758e-05	--
Unigene0002819	-13.6964	6.41048e-117	--
Unigene0002829	-9.17557	0	--
Unigene0002832	-2.67932	0.000381685	--
Unigene0002837	-1.68745	0.0295814	--
Unigene0002849	-1.50032	6.80084e-17	3',5'-cyclic-nucleotide phosphodiesterase regA [Naegleria gruberi]
Unigene0002851	-2.90867	2.23613e-09	--
Unigene0002881	1.50809	2.1745e-28	PREDICTED: pectinesterase/pectinesterase inhibitor 18 [Rhinolophus sinicus]
Unigene0002885	2.39294	5.40998e-41	PREDICTED: serine carboxypeptidase-like 2 [Rhinolophus sinicus]
Unigene0002894	1.74851	2.58295e-07	--
Unigene0002904	-2.1251	0.0482984	--
Unigene0002908	-1.84304	0.0118816	--
Unigene0002909	-1.09469	0.0412947	--
Unigene0002920	-1.55175	0.012405	--
Unigene0002925	2.32794	1.45953e-11	PREDICTED: uncharacterized protein LOC106819047 [Priapulus caudatus]
Unigene0002927	-2.31009	0.00402622	--
Unigene0002944	-2.50777	4.32675e-05	--
Unigene0002951	-1.97072	0.00710914	--
Unigene0002974	-2.61622	0.0103785	--
Unigene0002981	1.80911	6.91263e-14	--
Unigene0002993	-1.13192	0.0456648	--
Unigene0003000	-1.90122	1.12252e-05	--
Unigene0003006	2.20118	1.80635e-22	PREDICTED: wall-associated receptor kinase-like 8 [Rhinolophus sinicus]
Unigene0003007	8.78409	0.0110748	--
Unigene0003032	1.53672	4.06232e-06	--
Unigene0003035	-3.1313	4.62358e-21	Zgc:162621 protein [Danio rerio]
Unigene0003046	-4.39381	1.89991e-09	--
Unigene0003049	1.66979	4.2098e-09	--
Unigene0003051	-1.34195	0.0457886	--
Unigene0003055	-1.51982	0.0305521	--
Unigene0003063	1.50408	4.37936e-24	pentatricopeptide (PPR) repeatcontaining protein, partial [Acanthamoeba castellanii str. Neff] [Acanthamoeba castellanii]
Unigene0003066	-1.27337	0.0340964	--
Unigene0003067	-11.9908	5.37303e-41	--
Unigene0003069	-4.80508	2.87671e-11	--
Unigene0003070	1.86709	0.000171827	--
Unigene0003074	-2.10191	3.06358e-05	--
Unigene0003082	-1.86071	0.00251848	--
Unigene0003084	1.16211	1.97913e-07	--
Unigene0003089	1.21331	1.94121e-07	--
Unigene0003092	2.14125	0.00107918	PREDICTED: expansin-A4 [Rhinolophus sinicus]
Unigene0003096	-2.2307	5.40897e-11	--
Unigene0003101	-4.73436	3.2612e-11	PREDICTED: protein trichome birefringence, partial [Rhinolophus sinicus]
Unigene0003128	-1.40281	0.000848472	--
Unigene0003130	2.2556	1.61963e-06	--
Unigene0003133	-3.12583	0.00609978	--
Unigene0003143	-6.22853	7.42025e-17	--
Unigene0003146	1.05732	0.00190411	PREDICTED: aldehyde dehydrogenase, dimeric NADP-preferring isoform X2 [Dinoponera quadriceps]
Unigene0003156	-1.29764	1.31575e-13	--
Unigene0003159	2.65128	0.0283013	PREDICTED: leucine-rich repeat-containing protein 1 [Monodelphis domestica]
Unigene0003160	-1.04022	0.00828949	--
Unigene0003165	-1.14206	0.00862882	--
Unigene0003175	-1.36139	0.00449493	--
Unigene0003189	-1.41373	1.14638e-26	PREDICTED: haloacid dehalogenase-like hydrolase domain-containing protein 3 isoform X2 [Panthera pardus]
Unigene0003192	1.6612	2.22503e-07	--
Unigene0003197	2.79105	2.00159e-11	--
Unigene0003203	-1.26647	0.000581325	--
Unigene0003208	-2.18161	9.93546e-07	--
Unigene0003213	2.07665	1.69551e-13	--
Unigene0003214	2.31666	0.00207479	--
Unigene0003220	-2.2963	0.0247559	--
Unigene0003223	1.22234	0.00100223	--
Unigene0003229	-1.00212	0.00400753	--
Unigene0003232	1.59714	0.0180777	--
Unigene0003237	-1.70277	1.34154e-19	Transposon TX1 uncharacterized 149 kDa protein, partial [Exaiptasia pallida]
Unigene0003238	-1.5127	9.9907e-11	pol-like protein [Danio rerio]
Unigene0003239	-1.02862	6.59723e-10	--
Unigene0003241	-1.69092	2.59645e-22	--
Unigene0003242	-3.80909	1.27423e-12	--
Unigene0003250	1.4283	0.0487144	--
Unigene0003256	-1.69298	0.0024478	--
Unigene0003257	-1.5387	0.0328021	--
Unigene0003266	-2.81639	0.0122922	--
Unigene0003271	-1.42354	3.1756e-06	--
Unigene0003274	-8.70171	0.00645545	--
Unigene0003285	1.38888	0.00442143	--
Unigene0003288	-1.13761	0.000194218	PREDICTED: potassium transporter 3, partial [Rhinolophus sinicus]
Unigene0003301	-4.44977	2.27265e-121	--
Unigene0003308	-2.48426	1.76537e-08	--
Unigene0003316	1.18585	0.000236752	MLP-like protein, partial [Trichinella nelsoni]
Unigene0003318	1.43014	1.43285e-09	PREDICTED: G-type lectin S-receptor-like serine/threonine-protein kinase B120 [Rhinolophus sinicus]
Unigene0003325	1.49741	1.93252e-06	--
Unigene0003330	-4.06225	0.00182811	--
Unigene0003333	2.97938	1.68326e-35	--
Unigene0003337	-1.4261	1.43817e-09	mitochondrial acyl carrier [Pseudodiaptomus poplesia]
Unigene0003359	-1.32107	0.000581855	--
Unigene0003360	1.9157	0.000350163	putative disease resistance protein RGA4, partial [Trichinella nelsoni]
Unigene0003368	-4.21958	2.78086e-14	--
Unigene0003369	-2.85186	1.32986e-09	--
Unigene0003371	-10.7455	8.14588e-11	--
Unigene0003380	-3.83965	1.4202e-05	--
Unigene0003381	-2.0672	9.04589e-07	--
Unigene0003385	-1.36688	0.0227411	PREDICTED: E3 ubiquitin-protein ligase LRSAM1 [Astyanax mexicanus]
Unigene0003396	-1.11987	0.0283378	--
Unigene0003399	-4.18474	1.09539e-68	--
Unigene0003402	1.78109	8.91616e-17	PREDICTED: tetra-peptide repeat homeobox protein 1 [Acinonyx jubatus]
Unigene0003403	-8.08128	8.90754e-83	--
Unigene0003411	1.34379	0.0203378	hypothetical protein X777_04139 [Cerapachys biroi]
Unigene0003416	1.17131	2.58039e-07	--
Unigene0003424	-1.19807	0.0186738	--
Unigene0003433	-3.35504	2.28803e-09	--
Unigene0003459	-3.05539	0.0062525	Ribonucleoside-diphosphate reductase subunit M2 [Daphnia magna]
Unigene0003461	-3.46471	3.6526e-14	PREDICTED: protein CHUP1, chloroplastic-like, partial [Rhinolophus sinicus]
Unigene0003464	1.00341	4.87101e-19	--
Unigene0003473	2.55278	0.000262034	--
Unigene0003480	-1.76776	5.18332e-39	PREDICTED: heavy metal-associated isoprenylated plant protein 32-like [Rhinolophus sinicus]
Unigene0003489	-3.5697	2.5441e-06	--
Unigene0003491	2.08216	0.0168623	--
Unigene0003495	-12.7741	8.03705e-34	--
Unigene0003496	-1.20584	2.22349e-09	hypothetical protein BRAFLDRAFT_91330 [Branchiostoma floridae]
Unigene0003502	-1.81957	5.85535e-16	--
Unigene0003509	-2.09664	0.0189333	--
Unigene0003520	-1.23461	0.00576881	--
Unigene0003523	-3.64604	4.61116e-18	LYR motif-containing protein ENSP00000368165 homolog [Rana catesbeiana]
Unigene0003526	-2.44853	1.75707e-05	--
Unigene0003532	1.78931	6.78639e-06	--
Unigene0003538	-2.20315	0.00753701	--
Unigene0003546	-1.97188	0.0399375	--
Unigene0003547	-10.581	7.1783e-07	--
Unigene0003568	-3.94477	0.0204303	--
Unigene0003575	2.30709	0.00113933	--
Unigene0003583	3.41382	0.0409231	PREDICTED: abscisic acid receptor PYL5 [Rhinolophus sinicus]
Unigene0003619	1.6947	9.82091e-09	--
Unigene0003629	-3.17028	3.98459e-05	--
Unigene0003641	-1.19874	4.12418e-10	--
Unigene0003648	-1.0193	0.0438984	--
Unigene0003666	-6.09344	1.39048e-22	--
Unigene0003675	-1.71979	0.000687907	--
Unigene0003681	1.43204	0.000206299	--
Unigene0003685	-2.96299	1.45114e-77	PREDICTED: G-type lectin S-receptor-like serine/threonine-protein kinase B120 [Rhinolophus sinicus]
Unigene0003686	-2.74578	6.51671e-05	--
Unigene0003704	2.19558	0.0412683	PREDICTED: ATPase 2, plasma membrane-type, partial [Rhinolophus sinicus]
Unigene0003705	-1.60723	0.00168953	--
Unigene0003725	1.46448	0.0426111	--
Unigene0003737	5.43935	1.68697e-09	--
Unigene0003739	1.46071	8.91388e-29	PREDICTED: solute carrier family 2, facilitated glucose transporter member 10 isoform X2 [Xenopus tropicalis]
Unigene0003754	-3.62913	3.15147e-11	--
Unigene0003771	1.2144	1.71405e-18	--
Unigene0003772	-3.87498	0.0318972	--
Unigene0003773	-3.37859	0.00922804	--
Unigene0003778	1.06324	2.41981e-08	PREDICTED: NHL repeat-containing protein 2 isoform X1 [Harpegnathos saltator]
Unigene0003779	2.67711	9.22568e-11	PREDICTED: NHL repeat-containing protein 2 isoform X1 [Harpegnathos saltator]
Unigene0003780	-1.81078	5.60931e-28	PREDICTED: pinoresinol reductase 2 [Rhinolophus sinicus]
Unigene0003782	-12.3293	4.00387e-21	--
Unigene0003786	1.3081	7.8143e-07	PREDICTED: protein STRUBBELIG-RECEPTOR FAMILY 7 [Rhinolophus sinicus]
Unigene0003791	1.45285	1.41175e-07	amidohydrolase 2 family protein [Dictyostelium fasciculatum]
Unigene0003801	-2.38248	4.81795e-17	PREDICTED: LOW QUALITY PROTEIN: KRAB-A domain-containing protein 2, partial [Tinamus guttatus]
Unigene0003803	1.593	0.0055612	--
Unigene0003808	1.32268	0.0469948	--
Unigene0003814	-1.84052	2.35354e-36	PREDICTED: UDP-glycosyltransferase 74E2 [Rhinolophus sinicus]
Unigene0003815	-2.30309	0.0264271	--
Unigene0003826	-3.36101	0.00518838	--
Unigene0003836	-1.61582	9.3554e-05	--
Unigene0003842	-3.71424	6.20278e-87	PREDICTED: probable galactinol--sucrose galactosyltransferase 5, partial [Rhinolophus sinicus]
Unigene0003843	1.87463	0.000877338	--
Unigene0003851	-4.14576	0.00161994	--
Unigene0003876	1.61253	2.20209e-38	alanineglyoxylate aminotransferase [Acanthamoeba castellanii str. Neff] [Acanthamoeba castellanii]
Unigene0003878	8.84831	0.01421	--
Unigene0003885	-1.72189	3.90296e-05	--
Unigene0003895	-3.66193	5.43953e-06	PREDICTED: probable LRR receptor-like serine/threonine-protein kinase At1g67720, partial [Rhinolophus sinicus]
Unigene0003897	-1.57659	0.0271121	--
Unigene0003905	1.67276	0.0436774	--
Unigene0003909	-2.45613	0.0192891	--
Unigene0003910	-1.93905	0.00110207	--
Unigene0003916	-1.12026	5.85734e-05	--
Unigene0003918	-2.75649	5.76706e-05	--
Unigene0003919	1.29007	9.08914e-05	PREDICTED: elongation factor 1-beta 1 [Rhinolophus sinicus]
Unigene0003921	2.65384	6.90739e-10	--
Unigene0003928	1.37302	2.14321e-36	--
Unigene0003932	3.42343	0.0144925	--
Unigene0003948	3.19219	0.000109773	TPA: eukaryotic translation elongation factor 1 alpha 1-like [Bos taurus]
Unigene0003964	-4.72181	1.87882e-49	--
Unigene0003965	-5.83697	1.06759e-202	pol-like protein [Ciona intestinalis]
Unigene0003973	2.62556	0.00135464	--
Unigene0003981	-1.52576	2.57238e-23	--
Unigene0003983	-3.34344	0.019441	--
Unigene0003990	-1.25632	0.032605	--
Unigene0003993	-1.78661	6.09338e-18	PREDICTED: probable disease resistance protein At4g33300, partial [Rhinolophus sinicus]
Unigene0004004	-3.06214	0.0160479	--
Unigene0004005	-3.03378	7.06093e-08	PREDICTED: probable receptor-like protein kinase At5g20050 [Rhinolophus sinicus]
Unigene0004006	-4.09076	0.0204034	--
Unigene0004014	-3.05503	0.0130549	--
Unigene0004020	2.26922	1.83433e-06	--
Unigene0004026	-2.21936	0.033854	--
Unigene0004035	2.20912	2.23244e-32	--
Unigene0004042	-3.31801	7.40052e-05	--
Unigene0004043	-3.15076	4.79733e-11	PREDICTED: FT-interacting protein 1-like [Rhinolophus sinicus]
Unigene0004060	1.00378	7.55646e-19	PREDICTED: membrane protein of ER body 1-like [Rhinolophus sinicus]
Unigene0004065	2.37665	3.83085e-15	--
Unigene0004071	-5.57652	7.48367e-16	--
Unigene0004079	1.50425	1.01132e-11	--
Unigene0004080	-2.0166	0.00912715	--
Unigene0004084	1.66767	1.12784e-11	PREDICTED: myb family transcription factor EFM-like [Rhinolophus sinicus]
Unigene0004087	-4.95734	1.32434e-40	--
Unigene0004099	-1.79359	5.71644e-08	--
Unigene0004115	-1.12343	2.46713e-17	PREDICTED: probable galacturonosyltransferase-like 10 [Rhinolophus sinicus]
Unigene0004116	-1.56048	0.0228255	--
Unigene0004123	-2.81649	0.0363652	--
Unigene0004129	1.10152	0.00608192	hypothetical protein, partial [Daphnia magna]
Unigene0004149	1.10857	1.21355e-19	--
Unigene0004151	2.02257	1.67736e-07	--
Unigene0004157	-1.70078	0.00140022	--
Unigene0004160	3.37568	0.0214344	--
Unigene0004162	-2.55426	8.33358e-08	PREDICTED: probable nucleoredoxin 1 [Rhinolophus sinicus]
Unigene0004166	-1.17048	0.00194487	--
Unigene0004185	-1.78975	4.58201e-49	--
Unigene0004192	1.64145	1.08587e-13	--
Unigene0004199	-9.7526	0.00370694	--
Unigene0004228	-1.39612	0.0123507	--
Unigene0004229	2.02704	0.020108	--
Unigene0004235	-2.76023	0.0143312	--
Unigene0004236	3.80759	8.5876e-09	--
Unigene0004247	-1.13377	0.0234219	--
Unigene0004252	-8.96886	0.00845249	--
Unigene0004256	3.27452	2.0831e-19	--
Unigene0004259	-2.5322	2.28278e-13	--
Unigene0004280	1.85024	6.64748e-37	--
Unigene0004283	-9.29615	0.00206652	--
Unigene0004292	7.55536	0.0227411	--
Unigene0004301	-5.14372	2.95419e-05	--
Unigene0004302	2.51376	0.00136942	--
Unigene0004311	2.21568	9.05406e-17	PREDICTED: leucine-rich repeat and death domain-containing protein 1-like [Branchiostoma belcheri]
Unigene0004315	-2.32364	8.99155e-51	PREDICTED: caffeoylshikimate esterase-like [Rhinolophus sinicus]
Unigene0004326	-1.64331	9.36475e-10	--
Unigene0004334	-2.03811	0.0120218	--
Unigene0004336	4.12087	8.63424e-06	--
Unigene0004338	2.48485	1.65219e-05	--
Unigene0004339	-4.65161	1.59071e-210	PREDICTED: UDP-glycosyltransferase 72E1, partial [Rhinolophus sinicus]
Unigene0004341	-2.69402	0.00234004	--
Unigene0004361	-1.79663	0.000676168	--
Unigene0004363	-1.32114	4.3706e-06	--
Unigene0004365	-2.30361	0.0289063	--
Unigene0004367	-9.3391	1.63795e-122	--
Unigene0004371	1.90504	0.0183685	--
Unigene0004386	-1.87991	0.000586645	--
Unigene0004390	1.22749	8.5612e-06	--
Unigene0004391	2.33534	0.00904796	PREDICTED: F-box protein PP2-B10-like, partial [Rhinolophus sinicus]
Unigene0004396	-1.49898	0.0175997	--
Unigene0004409	1.51003	4.86471e-05	--
Unigene0004420	3.88175	0.000133222	--
Unigene0004423	2.02211	0.00458658	--
Unigene0004433	-1.79078	2.24486e-18	PREDICTED: LOW QUALITY PROTEIN: KRAB-A domain-containing protein 2, partial [Tinamus guttatus]
Unigene0004442	-5.53247	1.05421e-06	--
Unigene0004448	1.04304	1.88012e-16	PREDICTED: probable ATP-dependent RNA helicase DHX35 [Hippocampus comes]
Unigene0004449	3.65432	4.01298e-13	--
Unigene0004457	-3.29543	0.0257678	--
Unigene0004465	-2.50446	1.90201e-05	--
Unigene0004472	-1.87891	4.45684e-05	putative disease resistance protein RGA4, partial [Trichinella nelsoni]
Unigene0004479	-8.85767	0.00187603	--
Unigene0004482	-1.85026	0.00129552	--
Unigene0004484	-1.02828	0.0448633	--
Unigene0004485	-1.06908	4.736e-15	--
Unigene0004486	-1.19841	0.0132853	PREDICTED: leucine-rich repeat-containing protein 1-like [Agrilus planipennis]
Unigene0004489	-1.12217	0.001013	--
Unigene0004490	-2.3333	1.33468e-05	--
Unigene0004495	-1.21339	0.00273089	--
Unigene0004496	-1.04908	0.000805203	--
Unigene0004501	-2.0511	4.26167e-08	PREDICTED: leucine-rich repeat protein soc-2 homolog [Rhagoletis zephyria]
Unigene0004505	-1.54165	0.00605968	--
Unigene0004506	-1.14981	5.49266e-07	--
Unigene0004529	-9.19221	0.0041885	--
Unigene0004531	2.03416	1.319e-09	--
Unigene0004534	-3.1587	1.73972e-49	PREDICTED: DNA-directed RNA polymerases II and IV subunit 5A [Rhinolophus sinicus]
Unigene0004549	2.51949	1.47674e-05	--
Unigene0004551	-1.46229	0.00373678	--
Unigene0004556	-3.4898	0.016728	--
Unigene0004558	3.22283	0.0402356	Retrovirus-related Pol polyprotein from transposon 17.6, partial [Trichinella sp. T6]
Unigene0004586	2.68564	1.74404e-08	--
Unigene0004588	1.96421	6.68493e-08	PREDICTED: traB domain-containing protein-like [Rhinolophus sinicus]
Unigene0004596	-10.0162	0.000128679	--
Unigene0004600	2.2483	4.99903e-09	PREDICTED: peroxidase 15 [Rhinolophus sinicus]
Unigene0004603	-2.39262	1.23948e-34	PREDICTED: probable disease resistance protein At4g33300, partial [Rhinolophus sinicus]
Unigene0004607	-8.86985	0.018564	--
Unigene0004610	-1.71105	0.044845	--
Unigene0004613	1.42374	1.61957e-17	--
Unigene0004617	3.05427	0.0432486	--
Unigene0004633	-1.25135	1.09404e-14	PREDICTED: serine/arginine-rich splicing factor 12 [Amphimedon queenslandica]
Unigene0004639	-1.33192	1.38117e-31	--
Unigene0004657	1.19411	6.25331e-05	--
Unigene0004676	-2.97833	4.03497e-06	PREDICTED: F-box/kelch-repeat protein SKIP11-like [Rhinolophus sinicus]
Unigene0004678	-2.39297	0.0182283	--
Unigene0004683	1.02149	3.78413e-17	PREDICTED: ABC transporter B family member 4 [Rhinolophus sinicus]
Unigene0004701	1.13976	5.60997e-09	PREDICTED: uncharacterized protein LOC109440447 [Rhinolophus sinicus]
Unigene0004703	2.34139	0.000321853	--
Unigene0004709	-1.49514	1.66609e-27	PREDICTED: probable mediator of RNA polymerase II transcription subunit 37e, partial [Rhinolophus sinicus]
Unigene0004714	-2.51417	0.0129827	PREDICTED: NAC domain-containing protein 91-like [Rhinolophus sinicus]
Unigene0004719	1.51928	0.00877697	--
Unigene0004722	2.16717	3.89754e-09	--
Unigene0004726	-2.24153	0.0493679	--
Unigene0004727	-6.38082	5.54861e-11	--
Unigene0004729	-1.71331	0.0206276	--
Unigene0004731	-2.70497	0.0408096	--
Unigene0004732	1.10821	2.09802e-11	pentatricopeptide (PPR) repeatcontaining protein, partial [Acanthamoeba castellanii str. Neff] [Acanthamoeba castellanii]
Unigene0004737	2.52827	7.88607e-11	--
Unigene0004741	1.59663	0.000232663	--
Unigene0004742	3.25578	0.0467815	--
Unigene0004743	1.06251	0.0244896	--
Unigene0004749	1.31386	4.47785e-11	pentatricopeptide repeat-containing protein At5g55840, related [Neospora caninum Liverpool]
Unigene0004755	-2.13824	2.89569e-08	--
Unigene0004775	-4.14353	2.31921e-16	--
Unigene0004785	1.24034	0.00462457	PREDICTED: 3-ketoacyl-CoA thiolase 2, peroxisomal [Rhinolophus sinicus]
Unigene0004787	-8.59929	0.0460456	--
Unigene0004788	-1.22814	0.000721433	PREDICTED: probable inactive receptor-like protein kinase At3g56050 [Rhinolophus sinicus]
Unigene0004789	-1.5642	2.08709e-11	PREDICTED: exocyst complex component EXO70B1 [Rhinolophus sinicus]
Unigene0004791	-1.14173	0.0468221	--
Unigene0004792	-3.6761	4.39459e-08	--
Unigene0004793	-1.41283	1.20229e-08	--
Unigene0004794	-2.56107	0.00206102	--
Unigene0004802	1.01078	0.000177065	--
Unigene0004807	1.60074	0.0312463	--
Unigene0004808	1.02206	0.00165889	PREDICTED: probable disease resistance protein At4g33300, partial [Rhinolophus sinicus]
Unigene0004814	-10.4324	0.000210378	--
Unigene0004836	1.19286	0.00699687	--
Unigene0004846	-2.70885	4.64701e-36	--
Unigene0004847	-9.385	0.000564663	--
Unigene0004866	-1.7394	0.00501706	--
Unigene0004877	2.61715	0.0218127	--
Unigene0004885	1.8466	2.19445e-39	PREDICTED: oligopeptide transporter 3, partial [Rhinolophus sinicus]
Unigene0004886	2.64893	3.39345e-08	--
Unigene0004901	-1.21218	1.03966e-10	--
Unigene0004902	-1.11044	2.19796e-09	PREDICTED: probable protein phosphatase 2C 58 [Rhinolophus sinicus]
Unigene0004906	1.71473	4.09724e-05	--
Unigene0004920	-1.13767	4.54368e-06	surface antigen protein [Angomonas deanei]
Unigene0004921	-1.97203	9.97784e-46	PREDICTED: UDP-glycosyltransferase 73B5 [Rhinolophus sinicus]
Unigene0004939	-2.81136	2.76768e-33	--
Unigene0004940	-1.94794	3.83233e-08	--
Unigene0004941	2.87532	1.46097e-10	--
Unigene0004944	-2.69013	1.23495e-20	--
Unigene0004945	2.53005	3.85164e-06	--
Unigene0004947	1.85573	1.68654e-05	PREDICTED: GDSL esterase/lipase At1g28580-like, partial [Rhinolophus sinicus]
Unigene0004951	1.52691	0.000554734	--
Unigene0004952	1.21332	0.00411695	--
Unigene0004956	-1.75825	0.0231589	--
Unigene0004961	-1.34105	1.75585e-21	PREDICTED: peptidyl-prolyl cis-trans isomerase FKBP62 [Rhinolophus sinicus]
Unigene0004965	-4.48264	4.36754e-44	--
Unigene0004970	2.09764	5.32867e-15	PREDICTED: UDP-glycosyltransferase 85A2 [Rhinolophus sinicus]
Unigene0004973	-8.27162	0.0302064	--
Unigene0004977	3.08868	1.2679e-12	--
Unigene0004982	-9.84497	0.0014271	--
Unigene0004995	-1.18862	1.14927e-08	PREDICTED: NAC domain-containing protein 102 [Rhinolophus sinicus]
Unigene0005002	1.10328	1.65549e-05	PREDICTED: ethylene-responsive transcription factor ERF034-like [Rhinolophus sinicus]
Unigene0005004	-1.26608	5.53276e-29	PREDICTED: probable low-specificity L-threonine aldolase 2 isoform X1 [Acropora digitifera]
Unigene0005008	-2.21226	3.30034e-23	--
Unigene0005009	-5.46824	0.000120656	--
Unigene0005011	1.40446	5.73343e-10	PREDICTED: NAC domain-containing protein 92-like [Rhinolophus sinicus]
Unigene0005017	-3.18978	0.0247734	--
Unigene0005025	-1.57496	0.00127354	--
Unigene0005032	1.75341	0.023555	--
Unigene0005043	-1.9001	0.009172	--
Unigene0005050	-1.67439	8.43756e-08	--
Unigene0005056	-1.90082	7.63026e-16	--
Unigene0005060	-9.16959	0.0197731	--
Unigene0005063	-3.29526	0.0037489	--
Unigene0005071	-1.6361	1.47867e-13	--
Unigene0005076	-2.31805	0.0428107	--
Unigene0005083	-2.78195	3.93881e-05	--
Unigene0005094	2.42093	3.09926e-11	PREDICTED: F-box/kelch-repeat protein At3g23880-like [Rhinolophus sinicus]
Unigene0005096	1.32679	0.000119374	--
Unigene0005099	-4.51381	3.11566e-06	--
Unigene0005110	-3.15577	3.16132e-12	--
Unigene0005111	-2.43886	2.52623e-23	--
Unigene0005112	-10.6822	2.49288e-08	--
Unigene0005121	-3.11683	0.0130498	--
Unigene0005127	-11.8893	1.11785e-45	--
Unigene0005131	2.31317	2.07172e-07	gag-pol polyprotein [Lasius niger]
Unigene0005145	-1.87237	0.00423015	--
Unigene0005147	1.93984	2.02654e-17	PREDICTED: thaumatin-like protein 1b [Rhinolophus sinicus]
Unigene0005159	-2.3283	0.00513493	--
Unigene0005168	1.13518	2.09389e-15	pfkBtype carbohydrate kinase family protein [Acanthamoeba castellanii str. Neff] [Acanthamoeba castellanii]
Unigene0005173	2.05997	0.0440289	--
Unigene0005174	1.79903	7.63774e-20	PREDICTED: potassium transporter 5 [Rhinolophus sinicus]
Unigene0005178	-2.74093	0.0131992	PREDICTED: receptor-like protein kinase FERONIA [Rhinolophus sinicus]
Unigene0005186	1.59457	0.0480897	--
Unigene0005195	-5.99769	1.10999e-136	--
Unigene0005196	-2.68219	0.0235016	--
Unigene0005207	2.27371	6.63968e-08	--
Unigene0005208	-1.97604	0.00144507	--
Unigene0005209	-1.0085	4.9688e-05	--
Unigene0005211	2.97832	2.44956e-08	PREDICTED: E3 ubiquitin-protein ligase LRSAM1 [Astyanax mexicanus]
Unigene0005214	-1.15553	4.57314e-08	--
Unigene0005224	-1.76515	0.000177187	PREDICTED: beta-fructofuranosidase, insoluble isoenzyme CWINV1, partial [Rhinolophus sinicus]
Unigene0005226	1.14357	0.000447588	--
Unigene0005234	2.85044	4.62707e-19	--
Unigene0005237	-1.0695	5.90391e-06	--
Unigene0005255	-1.34048	3.8093e-05	--
Unigene0005259	2.65823	3.68261e-12	--
Unigene0005261	1.3186	1.02065e-09	PREDICTED: beta-glucosidase 42 [Rhinolophus sinicus]
Unigene0005270	1.21087	0.000129478	PREDICTED: uncharacterized protein LOC109442621 [Rhinolophus sinicus]
Unigene0005272	1.46585	7.09741e-07	PREDICTED: auxin response factor 2 [Rhinolophus sinicus]
Unigene0005274	1.70948	0.0181537	pol-like protein [Ciona intestinalis]
Unigene0005277	2.43438	2.07422e-07	PREDICTED: probable disease resistance protein At4g33300, partial [Rhinolophus sinicus]
Unigene0005279	1.46306	3.53655e-23	PREDICTED: receptor-like protein kinase HERK 1 [Rhinolophus sinicus]
Unigene0005281	-5.24902	1.54823e-41	--
Unigene0005282	-2.57258	0.0146419	--
Unigene0005283	-4.62309	1.12641e-80	--
Unigene0005284	2.47608	1.53598e-20	--
Unigene0005285	-2.20653	4.81378e-05	--
Unigene0005287	1.07213	0.00354052	dehydrogenase/reductase SDR family member 2, mitochondrial [Mus musculus]
Unigene0005290	-4.57154	0.00385294	--
Unigene0005292	2.1182	1.49452e-05	--
Unigene0005294	1.5344	1.51538e-07	--
Unigene0005295	2.83071	1.29885e-14	--
Unigene0005296	1.75483	0.00104107	--
Unigene0005297	1.39053	4.8657e-19	--
Unigene0005299	-1.82842	0.0146179	--
Unigene0005301	-1.14581	9.02929e-10	--
Unigene0005304	1.99167	1.85346e-05	--
Unigene0005306	1.55411	2.33551e-05	PREDICTED: quinone oxidoreductase, partial [Thamnophis sirtalis]
Unigene0005307	-1.97815	6.8409e-12	--
Unigene0005311	-3.86851	2.80497e-18	PREDICTED: GDSL esterase/lipase At5g14450, partial [Rhinolophus sinicus]
Unigene0005314	1.08491	3.55823e-07	Retrovirus-related Pol polyprotein from transposon TNT 1-94 [Daphnia magna]
Unigene0005316	2.84915	1.37222e-16	PREDICTED: probable cyclic nucleotide-gated ion channel 5, partial [Rhinolophus sinicus]
Unigene0005318	-8.96703	0.000513626	--
Unigene0005325	-8.23904	0.000667926	--
Unigene0005327	-1.58918	0.00163385	--
Unigene0005342	-4.00746	4.09142e-24	--
Unigene0005345	-3.16408	1.45041e-10	--
Unigene0005350	-9.73533	0.000288461	--
Unigene0005352	-3.95948	8.50002e-20	--
Unigene0005358	-2.49753	0.0478234	--
Unigene0005366	-1.44534	0.00101952	--
Unigene0005375	-1.70544	0.000840334	--
Unigene0005376	-1.30862	1.25165e-07	--
Unigene0005377	-4.67058	7.18352e-06	--
Unigene0005379	1.9161	5.7329e-07	--
Unigene0005380	-1.27286	0.00168477	--
Unigene0005382	-1.20414	7.15341e-14	--
Unigene0005384	-8.56694	0.0446595	--
Unigene0005385	1.56871	4.85953e-07	--
Unigene0005387	-1.11117	1.43904e-09	--
Unigene0005390	1.05704	9.8537e-07	--
Unigene0005394	-1.7294	0.00055089	--
Unigene0005399	2.48086	0.0151673	--
Unigene0005402	-1.05665	6.61276e-17	PREDICTED: 60S ribosomal protein L38 [Acropora digitifera]
Unigene0005403	-2.1133	7.18904e-20	PREDICTED: LOW QUALITY PROTEIN: KRAB-A domain-containing protein 2, partial [Tinamus guttatus]
Unigene0005408	2.69642	3.21313e-23	--
Unigene0005414	-1.45486	8.74903e-05	--
Unigene0005416	-1.36799	2.08146e-07	--
Unigene0005419	-1.23266	0.0293702	PREDICTED: transcription factor DIVARICATA-like [Rhinolophus sinicus]
Unigene0005422	-3.07436	6.41271e-22	--
Unigene0005425	3.25833	4.81651e-29	PREDICTED: probable steroid-binding protein 3 [Acropora digitifera]
Unigene0005428	-1.78404	0.0146419	--
Unigene0005429	1.1363	0.000252777	PREDICTED: uncharacterized protein LOC101950021, partial [Chrysemys picta bellii]
Unigene0005431	-1.88747	5.48569e-05	--
Unigene0005434	-1.72483	8.396e-11	--
Unigene0005439	-8.08108	0.0130151	PREDICTED: serpin-ZX [Rhinolophus sinicus]
Unigene0005443	-1.39767	0.00568205	--
Unigene0005447	1.23832	0.000676926	--
Unigene0005448	-5.07789	9.96797e-20	--
Unigene0005454	-5.38504	7.1889e-62	--
Unigene0005455	-1.35051	0.00143217	--
Unigene0005459	-13.0205	1.61805e-30	--
Unigene0005487	-2.31234	0.00380471	--
Unigene0005490	1.83168	3.27545e-08	PREDICTED: probable inactive poly [ADP-ribose] polymerase SRO4 [Rhinolophus sinicus]
Unigene0005504	1.25938	3.48507e-07	PREDICTED: transcription factor MYC3-like [Rhinolophus sinicus]
Unigene0005559	2.60259	1.59429e-06	--
Unigene0005569	-1.33116	0.0001301	PREDICTED: probable disease resistance protein At4g33300, partial [Rhinolophus sinicus]
Unigene0005575	-7.93235	1.37024e-59	--
Unigene0005581	1.76617	2.12082e-06	--
Unigene0005583	-1.39356	6.78406e-07	--
Unigene0005589	-4.25291	1.26058e-13	--
Unigene0005593	-1.05895	0.0157257	--
Unigene0005598	-2.12837	3.41773e-09	--
Unigene0005600	-1.78484	6.88571e-14	--
Unigene0005601	2.98498	0.0123893	--
Unigene0005602	2.32257	2.95421e-08	PREDICTED: beta-glucosidase 10-like, partial [Rhinolophus sinicus]
Unigene0005604	-1.31401	3.69024e-08	--
Unigene0005607	1.27019	0.000176232	--
Unigene0005621	-1.2362	8.67317e-09	--
Unigene0005626	-2.15158	4.91514e-10	--
Unigene0005629	-3.1905	0.00261875	--
Unigene0005631	2.69776	0.00064847	PREDICTED: glutamate--tRNA ligase, chloroplastic/mitochondrial, partial [Rhinolophus sinicus]
Unigene0005634	2.84907	2.85917e-14	proliferating cell nuclear antigen, Nterminal domain containing protein [Acanthamoeba castellanii str. Neff] [Acanthamoeba castellanii]
Unigene0005639	-1.2426	2.95475e-07	copia protein [Lasius niger]
Unigene0005640	2.20778	0.00419955	PREDICTED: cell division control protein 48 homolog D [Rhinolophus sinicus]
Unigene0005641	-2.60324	9.87035e-09	PREDICTED: protein ETHYLENE INSENSITIVE 3 [Rhinolophus sinicus]
Unigene0005647	-9.77621	9.67068e-07	--
Unigene0005650	-1.77432	3.90256e-15	--
Unigene0005651	-3.54415	0.00221899	--
Unigene0005656	-1.43611	0.00617609	--
Unigene0005660	-9.2097	0.000178722	--
Unigene0005673	-2.36748	1.28087e-94	kinesin-related protein K4 [Dictyostelium discoideum]
Unigene0005675	-2.33832	9.25667e-55	--
Unigene0005678	1.54615	0.0232507	--
Unigene0005688	1.06766	0.0169188	--
Unigene0005689	-1.87074	4.85718e-09	--
Unigene0005697	-12.1573	1.15727e-32	--
Unigene0005701	-3.06466	0.0127758	--
Unigene0005706	-1.08047	2.59669e-17	PREDICTED: tripeptidyl-peptidase 2, partial [Rhinolophus sinicus]
Unigene0005707	1.44691	0.000351627	--
Unigene0005708	2.86725	5.52079e-05	--
Unigene0005712	-9.83616	3.87513e-06	--
Unigene0005714	3.07168	8.0772e-07	NEDD4-binding protein 2 [Exaiptasia pallida]
Unigene0005715	-2.46759	1.58257e-28	--
Unigene0005729	-9.91702	0.00024057	--
Unigene0005733	-1.11873	2.17624e-12	PREDICTED: LOW QUALITY PROTEIN: leucine-rich repeat receptor-like protein kinase PEPR2 [Rhinolophus sinicus]
Unigene0005740	3.23534	7.50998e-10	--
Unigene0005741	1.84879	0.0334466	--
Unigene0005758	-9.75856	0.00426288	--
Unigene0005759	2.29502	3.71021e-18	--
Unigene0005761	-2.7632	0.00661927	--
Unigene0005762	-4.41868	3.69728e-05	--
Unigene0005775	-1.09409	9.26918e-12	--
Unigene0005779	-3.93937	1.94209e-12	--
Unigene0005785	-3.60989	0.0296386	ORF1 [Homo sapiens]
Unigene0005789	2.21456	1.7289e-14	--
Unigene0005802	-2.60811	0.030817	--
Unigene0005824	-3.38354	5.41049e-08	--
Unigene0005831	-2.43677	4.53863e-06	PREDICTED: glutamate receptor ionotropic, kainate 2-like isoform X4 [Parasteatoda tepidariorum]
Unigene0005834	-1.84649	4.92853e-09	ABC transporter, ATPbinding domain containing protein [Acanthamoeba castellanii str. Neff] [Acanthamoeba castellanii]
Unigene0005837	-1.38014	0.0450538	--
Unigene0005838	1.91277	0.00235895	--
Unigene0005858	-1.106	5.45275e-13	PREDICTED: LOW QUALITY PROTEIN: KRAB-A domain-containing protein 2, partial [Tinamus guttatus]
Unigene0005863	-2.5983	0.0169308	--
Unigene0005870	-1.08762	0.019814	PREDICTED: L-type lectin-domain containing receptor kinase S.1, partial [Rhinolophus sinicus]
Unigene0005883	-1.09955	4.87939e-11	PREDICTED: abscisic acid 8'-hydroxylase 1 [Rhinolophus sinicus]
Unigene0005888	3.12029	5.57928e-06	--
Unigene0005898	-2.18056	9.21389e-07	--
Unigene0005903	1.54556	0.0268173	--
Unigene0005909	-2.04002	8.75233e-09	PREDICTED: anaphase-promoting complex subunit 2-like [Limulus polyphemus]
Unigene0005910	2.57116	0.0321951	--
Unigene0005930	-4.83659	1.32634e-57	PREDICTED: LOW QUALITY PROTEIN: uncharacterized protein LOC109441315 [Rhinolophus sinicus]
Unigene0005932	1.08209	5.34062e-22	PREDICTED: inositol oxygenase 2 [Rhinolophus sinicus]
Unigene0005943	2.35721	0.0271562	--
Unigene0005957	3.93688	0.0292411	--
Unigene0005963	-2.28785	3.28834e-05	PREDICTED: protein DETOXIFICATION 29, partial [Rhinolophus sinicus]
Unigene0005976	-1.80855	0.0482471	--
Unigene0005985	3.58217	1.1153e-05	--
Unigene0005986	-2.87751	0.0131777	--
Unigene0005987	-3.72917	6.23327e-80	pugilistDominant [Culex quinquefasciatus]
Unigene0005991	2.03416	0.00274882	--
Unigene0005998	-1.83713	0.00225952	--
Unigene0006007	-1.68833	0.00755039	--
Unigene0006011	2.78633	4.39636e-30	--
Unigene0006017	-1.42695	0.000407324	--
Unigene0006021	1.89385	2.04482e-08	--
Unigene0006024	-10.9759	2.8691e-08	--
Unigene0006033	-1.5523	5.75048e-17	--
Unigene0006048	-9.50588	0.00103666	--
Unigene0006051	-2.21536	0.041541	--
Unigene0006065	1.47916	0.0245506	--
Unigene0006067	-2.2304	9.34434e-17	PREDICTED: DNA-damage-repair/toleration protein DRT100-like [Rhinolophus sinicus]
Unigene0006072	1.60495	0.0169798	--
Unigene0006074	1.93193	3.51114e-10	PREDICTED: alpha-barbatene synthase-like, partial [Rhinolophus sinicus]
Unigene0006078	-8.87734	0.0362138	--
Unigene0006079	-4.07275	0.00366773	--
Unigene0006081	1.4862	3.27105e-06	--
Unigene0006092	1.8566	0.000152437	--
Unigene0006104	1.65287	1.76665e-12	PREDICTED: L-gulonolactone oxidase 5, partial [Rhinolophus sinicus]
Unigene0006113	-2.95631	4.69836e-18	PREDICTED: protein OBERON 2 [Rhinolophus sinicus]
Unigene0006123	-1.2177	1.57345e-26	PREDICTED: zinc finger BED domain-containing protein DAYSLEEPER [Rhinolophus sinicus]
Unigene0006125	1.64795	0.00324097	--
Unigene0006136	-5.24279	2.44061e-05	--
Unigene0006142	1.35583	0.00703606	--
Unigene0006170	1.73244	6.57005e-09	PREDICTED: lysine histidine transporter 1 [Rhinolophus sinicus]
Unigene0006171	8.34784	0.0356519	--
Unigene0006175	-10.2778	3.47121e-07	--
Unigene0006194	9.44038	2.59032e-07	--
Unigene0006198	1.92054	0.0413289	PREDICTED: sodium/hydrogen exchanger 1 [Rhinolophus sinicus]
Unigene0006205	1.44749	7.23082e-08	PREDICTED: probable copper-transporting ATPase HMA5, partial [Rhinolophus sinicus]
Unigene0006224	2.64229	0.0015581	PREDICTED: putative glucose-6-phosphate 1-epimerase [Rhinolophus sinicus]
Unigene0006235	-3.11892	0.0351428	--
Unigene0006240	1.00182	1.04199e-21	PREDICTED: probable alpha,alpha-trehalose-phosphate synthase [UDP-forming] 9 [Rhinolophus sinicus]
Unigene0006245	-1.31779	2.93847e-16	PREDICTED: G-type lectin S-receptor-like serine/threonine-protein kinase B120 [Rhinolophus sinicus]
Unigene0006267	-2.82628	2.70426e-10	pol-like protein [Danio rerio]
Unigene0006270	-3.61369	2.61749e-05	--
Unigene0006274	9.98632	0.00563975	--
Unigene0006281	1.17374	3.38829e-24	auxin efflux carrier family protein [Entamoeba histolytica HM-1:IMSS]
Unigene0006284	-6.25592	1.96694e-178	chromodomain-helicase-DNA-binding protein 3 [Castor canadensis]
Unigene0006301	-1.22757	0.00144825	--
Unigene0006315	-1.0283	0.00135416	--
Unigene0006317	3.03841	0.0169628	--
Unigene0006319	-3.11427	0.0412947	--
Unigene0006322	-1.18347	3.84054e-19	--
Unigene0006324	-3.06403	0.00125829	--
Unigene0006332	-1.58343	7.35052e-08	--
Unigene0006336	-9.28971	0.00633902	--
Unigene0006341	1.60119	7.1016e-13	PREDICTED: extensin-like [Salmo salar]
Unigene0006349	1.78034	0.0184263	--
Unigene0006350	-1.0848	8.61823e-17	lipase class 3 family protein [Thecamonas trahens ATCC 50062]
Unigene0006351	2.16472	0.00641991	--
Unigene0006355	3.6237	5.94517e-05	--
Unigene0006360	2.13682	0.0165929	PREDICTED: uncharacterized protein LOC109442673 [Rhinolophus sinicus]
Unigene0006368	3.05325	0.0119148	--
Unigene0006374	-2.46973	2.28897e-07	--
Unigene0006382	-1.04901	0.00684249	--
Unigene0006383	-1.13557	4.81044e-16	PREDICTED: BCL-6 corepressor-like [Lingula anatina]
Unigene0006386	-1.95942	1.74393e-06	--
Unigene0006389	1.90814	0.0014086	--
Unigene0006390	-3.09117	3.82164e-06	--
Unigene0006392	-4.42628	6.65677e-09	--
Unigene0006397	-2.52073	6.35881e-08	--
Unigene0006399	-1.48488	5.19431e-06	--
Unigene0006407	-2.99379	1.65735e-16	--
Unigene0006415	-1.97627	3.29606e-06	--
Unigene0006419	1.32979	0.00237316	hemocyanin 1 [Megathura crenulata]
Unigene0006421	1.21631	4.84809e-06	--
Unigene0006423	2.0304	4.95464e-16	hypothetical protein TRIADDRAFT_60259 [Trichoplax adhaerens]
Unigene0006430	1.52027	0.000512466	PREDICTED: U-box domain-containing protein 9 [Rhinolophus sinicus]
Unigene0006436	1.49557	5.61532e-07	PREDICTED: peroxidase 15 [Rhinolophus sinicus]
Unigene0006438	1.0281	0.000624944	PREDICTED: glucan endo-1,3-beta-glucosidase 13-like [Rhinolophus sinicus]
Unigene0006443	-1.72601	0.0111143	--
Unigene0006446	2.69166	1.29707e-07	--
Unigene0006452	1.09798	0.0184557	PREDICTED: probable LRR receptor-like serine/threonine-protein kinase At1g56140, partial [Rhinolophus sinicus]
Unigene0006453	-2.45199	0.0495962	--
Unigene0006456	-1.28707	6.12669e-06	PREDICTED: L-type lectin-domain containing receptor kinase S.1, partial [Rhinolophus sinicus]
Unigene0006458	1.7008	1.33802e-17	PREDICTED: omega-hydroxypalmitate O-feruloyl transferase [Rhinolophus sinicus]
Unigene0006474	1.12591	3.31953e-10	PREDICTED: arogenate dehydrogenase 2, chloroplastic-like [Drosophila elegans]
Unigene0006480	2.31007	0.0104586	PREDICTED: receptor-like protein kinase 5, partial [Rhinolophus sinicus]
Unigene0006498	1.3161	2.43556e-31	--
Unigene0006499	-1.12718	0.00403371	--
Unigene0006502	-1.53259	0.0384093	--
Unigene0006513	1.12168	5.2112e-09	--
Unigene0006516	-1.35516	2.22778e-06	PREDICTED: annexin A13 [Chrysochloris asiatica]
Unigene0006524	-1.74267	1.01025e-46	PREDICTED: LOW QUALITY PROTEIN: KRAB-A domain-containing protein 2, partial [Tinamus guttatus]
Unigene0006556	-4.4913	3.29495e-06	--
Unigene0006575	-1.00726	0.020151	--
Unigene0006591	-3.18924	8.4008e-11	--
Unigene0006599	1.71443	0.0404296	--
Unigene0006600	-1.86258	0.00157481	--
Unigene0006608	-2.24297	3.62244e-62	PREDICTED: expansin-A4 [Rhinolophus sinicus]
Unigene0006613	-2.07379	0.0300468	--
Unigene0006618	2.04344	0.000145067	--
Unigene0006621	3.60806	0.00264751	--
Unigene0006622	-1.71095	0.0334525	--
Unigene0006641	-8.72735	0.0451437	--
Unigene0006643	-10.964	3.55739e-10	--
Unigene0006660	-1.94903	3.39322e-18	--
Unigene0006662	-1.32469	0.0210075	--
Unigene0006665	-1.41039	0.0119825	--
Unigene0006673	3.12125	0.02527	--
Unigene0006718	1.32843	1.38142e-07	PREDICTED: F-box/LRR-repeat protein 6-like [Crassostrea gigas]
Unigene0006724	-2.9551	7.43839e-05	--
Unigene0006726	-2.73398	0.000590427	--
Unigene0006727	-2.35307	0.00021836	--
Unigene0006728	1.0621	0.0126526	--
Unigene0006729	1.25421	0.0058113	--
Unigene0006740	-1.79977	1.41448e-14	PREDICTED: probable disease resistance protein At4g33300, partial [Rhinolophus sinicus]
Unigene0006741	-3.90449	2.10543e-19	hypothetical protein BRAFLDRAFT_91330 [Branchiostoma floridae]
Unigene0006743	2.34314	0.0326607	--
Unigene0006766	-11.1097	2.31121e-08	--
Unigene0006770	-1.97461	2.96479e-06	--
Unigene0006772	1.23002	1.06329e-08	--
Unigene0006774	1.41815	3.14342e-05	--
Unigene0006787	-1.69667	6.1052e-16	PREDICTED: alpha-glucosidase 2-like, partial [Rhinolophus sinicus]
Unigene0006800	-1.80841	0.00182847	--
Unigene0006803	-1.39458	0.00614996	--
Unigene0006810	2.84538	0.000667954	--
Unigene0006811	2.36967	1.35996e-20	--
Unigene0006814	4.38927	8.89379e-07	--
Unigene0006820	1.88555	0.00136746	--
Unigene0006821	-1.89514	2.73979e-07	PREDICTED: protein DMR6-LIKE OXYGENASE 1 [Rhinolophus sinicus]
Unigene0006846	-1.2803	0.00754962	--
Unigene0006847	-1.00048	4.33273e-06	PREDICTED: exocyst complex component EXO70B1 [Rhinolophus sinicus]
Unigene0006848	-3.85661	0.00436406	PREDICTED: exocyst complex component EXO70B1 [Rhinolophus sinicus]
Unigene0006850	-1.27396	3.83885e-27	PREDICTED: serine/threonine-protein kinase OXI1-like, partial [Rhinolophus sinicus]
Unigene0006851	1.20712	6.63476e-11	--
Unigene0006860	-2.35306	1.05086e-07	--
Unigene0006861	-1.14569	1.14701e-10	PREDICTED: 3,9-dihydroxypterocarpan 6A-monooxygenase-like [Rhinolophus sinicus]
Unigene0006868	-2.14728	8.62292e-11	PREDICTED: cysteine-rich repeat secretory protein 2-like [Rhinolophus sinicus]
Unigene0006869	-1.55252	0.0236852	--
Unigene0006881	-1.34339	0.00126115	--
Unigene0006885	-2.34318	6.61419e-06	PREDICTED: probable gamma-glutamyl hydrolase 3 [Rhinolophus sinicus]
Unigene0006910	-1.66877	3.44923e-07	--
Unigene0006916	1.6418	0.0208343	--
Unigene0006919	1.01675	2.77124e-05	PREDICTED: DIS3-like exonuclease 2, partial [Phaethon lepturus]
Unigene0006920	2.10412	0.00872723	--
Unigene0006924	1.59226	0.0037932	PREDICTED: probable WRKY transcription factor 33 [Rhinolophus sinicus]
Unigene0006926	-1.51947	0.0097274	--
Unigene0006931	-1.05828	0.00363667	--
Unigene0006932	2.84466	0.000115367	--
Unigene0006935	2.58329	4.47722e-08	--
Unigene0006940	2.19482	0.00013249	--
Unigene0006942	1.41277	1.39332e-06	--
Unigene0006943	1.04824	2.60435e-10	--
Unigene0006951	-6.52982	0.00444861	PREDICTED: protein DETOXIFICATION 37 [Rhinolophus sinicus]
Unigene0006952	1.19229	0.00239589	--
Unigene0006957	1.61308	4.87457e-10	PREDICTED: GDSL esterase/lipase At2g23540, partial [Rhinolophus sinicus]
Unigene0006960	-1.65412	0.0133114	--
Unigene0006966	1.25018	3.37692e-09	--
Unigene0006974	1.20408	8.81401e-05	PREDICTED: calcium-transporting ATPase 2, plasma membrane-type [Rhinolophus sinicus]
Unigene0006981	2.06821	7.13267e-14	--
Unigene0006999	-1.82383	0.00465057	--
Unigene0007000	4.58611	0.00453473	--
Unigene0007004	-3.03105	0.000557404	--
Unigene0007016	-1.92625	1.33607e-25	NB-ARC domain-containing protein [Thecamonas trahens ATCC 50062]
Unigene0007018	-1.67744	0.00224534	--
Unigene0007021	-1.94592	1.87095e-06	--
Unigene0007022	1.3443	1.42633e-05	--
Unigene0007028	-3.00995	8.54178e-13	--
Unigene0007031	-10.5586	1.04867e-20	--
Unigene0007045	-2.92202	1.65583e-07	--
Unigene0007048	-2.0644	1.03092e-09	PREDICTED: G-type lectin S-receptor-like serine/threonine-protein kinase B120 [Rhinolophus sinicus]
Unigene0007049	-2.18825	0.0247732	--
Unigene0007066	-2.03854	0.0353731	--
Unigene0007074	2.57249	1.2285e-08	--
Unigene0007076	2.17228	0.00040248	--
Unigene0007079	-4.55247	8.96111e-10	--
Unigene0007090	1.04074	3.18282e-10	PREDICTED: H/ACA ribonucleoprotein complex subunit 3 [Xiphophorus maculatus]
Unigene0007095	-1.46171	1.53249e-23	--
Unigene0007105	-1.09587	0.0132123	--
Unigene0007120	-11.6852	6.38312e-19	--
Unigene0007130	-1.02894	0.000974119	--
Unigene0007135	1.72971	0.00533864	--
Unigene0007140	-2.29805	0.0236669	--
Unigene0007159	1.34257	5.13659e-11	pol-like protein [Danio rerio]
Unigene0007160	1.76675	1.64828e-19	--
Unigene0007167	1.59969	0.0315017	--
Unigene0007188	2.03727	0.0034252	--
Unigene0007204	-1.09179	2.44359e-10	hypothetical protein TRFO_25044 [Tritrichomonas foetus]
Unigene0007205	-1.56637	0.00349529	--
Unigene0007209	-10.1792	2.00967e-13	--
Unigene0007210	-1.61479	1.51568e-10	PREDICTED: probable serine/threonine-protein kinase WNK4 [Rhinolophus sinicus]
Unigene0007214	-4.39972	1.1424e-07	PREDICTED: F-box/kelch-repeat protein SKIP11-like [Rhinolophus sinicus]
Unigene0007225	-1.42883	0.0354802	--
Unigene0007235	1.81468	0.0168361	--
Unigene0007237	-1.31025	0.0211607	--
Unigene0007240	-1.13798	2.60776e-06	PREDICTED: galactinol synthase 4 [Rhinolophus sinicus]
Unigene0007242	-3.24438	2.5862e-07	--
Unigene0007243	-10.8661	7.15331e-59	pol-like protein [Ciona intestinalis]
Unigene0007244	-1.4157	0.00286403	--
Unigene0007246	-3.66967	5.41888e-40	PREDICTED: SUMO-conjugating enzyme UBC9 [Rhinolophus sinicus]
Unigene0007255	-1.88805	2.16266e-12	--
Unigene0007258	2.54025	0.00056539	--
Unigene0007266	-1.06997	6.21977e-08	--
Unigene0007269	-2.12408	1.99285e-06	--
Unigene0007271	2.28114	7.85833e-05	--
Unigene0007273	2.54846	9.03642e-38	--
Unigene0007280	-2.01338	0.00428697	--
Unigene0007283	-9.78714	2.90414e-08	--
Unigene0007288	-4.89448	1.72939e-107	MLP-like protein, partial [Trichinella nelsoni]
Unigene0007289	2.57926	3.35316e-19	--
Unigene0007302	-2.55372	1.67372e-07	--
Unigene0007304	8.50489	0.0392935	--
Unigene0007314	-11.9207	5.82905e-26	--
Unigene0007321	-4.49227	1.34285e-56	PREDICTED: bidirectional sugar transporter SWEET12 [Rhinolophus sinicus]
Unigene0007323	-1.56094	0.0174409	--
Unigene0007334	-1.54991	0.00328009	PREDICTED: kanadaptin [Tribolium castaneum]
Unigene0007339	1.13963	7.24564e-08	--
Unigene0007351	-7.70663	9.48849e-42	--
Unigene0007352	2.38925	0.000514534	--
Unigene0007357	-1.71928	0.0166948	PREDICTED: probable phospholipid-transporting ATPase 11, partial [Rhinolophus sinicus]
Unigene0007358	-1.78157	3.15457e-09	--
Unigene0007361	1.28047	7.73732e-12	PREDICTED: cellulose synthase A catalytic subunit 6 [UDP-forming] [Rhinolophus sinicus]
Unigene0007366	4.03301	6.16126e-07	--
Unigene0007368	1.31099	0.0233863	--
Unigene0007387	-1.50272	1.72588e-05	--
Unigene0007388	-1.00816	1.84094e-06	--
Unigene0007401	-1.00528	0.00126679	--
Unigene0007410	-10.2038	1.45826e-10	--
Unigene0007416	2.54873	0.0150382	--
Unigene0007425	1.97629	0.0107249	--
Unigene0007426	-10.8127	1.01264e-11	--
Unigene0007448	-1.17974	8.67152e-15	PREDICTED: ribonuclease TUDOR 1 [Rhinolophus sinicus]
Unigene0007455	1.03729	0.000123607	PREDICTED: glutathione S-transferase U20-like [Lingula anatina]
Unigene0007462	2.29486	0.0296185	--
Unigene0007465	-4.22829	3.26279e-16	--
Unigene0007470	4.07599	1.69619e-06	--
Unigene0007471	-1.63926	2.48589e-11	hypothetical protein, variant [Sphaeroforma arctica JP610]
Unigene0007474	-1.17863	0.0271963	--
Unigene0007476	1.89288	3.44842e-05	--
Unigene0007478	-3.10926	1.22822e-06	--
Unigene0007486	-1.4953	0.00200325	--
Unigene0007493	2.17931	0.00702892	--
Unigene0007494	1.21942	2.51194e-08	PREDICTED: LOW QUALITY PROTEIN: KRAB-A domain-containing protein 2, partial [Tinamus guttatus]
Unigene0007497	-2.4427	0.00090566	--
Unigene0007499	1.65647	0.00281538	cinnamyl-alcohol dehydrogenase family/CAD family [Salpingoeca rosetta]
Unigene0007502	-5.50043	8.93954e-77	--
Unigene0007503	-3.50887	2.32168e-16	--
Unigene0007505	-1.34224	2.66399e-10	--
Unigene0007507	-2.04261	4.82873e-08	--
Unigene0007508	-3.34323	0.019441	--
Unigene0007509	-5.12199	2.00146e-08	--
Unigene0007510	-1.97957	4.39053e-23	--
Unigene0007511	-1.05474	0.00304631	--
Unigene0007512	2.56323	4.92098e-07	--
Unigene0007514	-3.15123	2.2271e-05	--
Unigene0007515	-4.57724	1.87374e-19	--
Unigene0007516	-1.85689	1.03056e-18	--
Unigene0007518	1.96093	2.15332e-08	--
Unigene0007519	2.5818	2.54587e-13	hypothetical protein g.6955 [Clastoptera arizonana]
Unigene0007520	1.04255	1.00854e-11	--
Unigene0007522	-1.01822	0.0287564	--
Unigene0007526	1.61795	0.0020786	PREDICTED: probable sucrose-phosphatase 2 [Rhinolophus sinicus]
Unigene0007529	-1.01706	0.0362525	--
Unigene0007535	-3.07754	0.00550224	--
Unigene0007536	-1.06666	4.833e-06	gag-pol polyprotein [Lasius niger]
Unigene0007539	1.56137	0.0084952	PREDICTED: ethylene-responsive transcription factor 13-like [Rhinolophus sinicus]
Unigene0007547	2.12807	7.34676e-11	--
Unigene0007550	-9.52696	0.000193181	--
Unigene0007552	-8.11883	7.82336e-62	--
Unigene0007567	-2.83494	0.0172085	--
Unigene0007570	1.09945	5.54247e-14	PREDICTED: E3 ubiquitin-protein ligase RGLG1-like [Rhinolophus sinicus]
Unigene0007575	-2.09364	0.0342938	PREDICTED: cytochrome P450 71B37-like [Rhinolophus sinicus]
Unigene0007579	1.20791	3.65126e-12	PREDICTED: LOW QUALITY PROTEIN: KRAB-A domain-containing protein 2, partial [Tinamus guttatus]
Unigene0007585	-4.09625	0.000977537	GD18194 [Drosophila simulans]
Unigene0007587	2.83514	0.00750711	--
Unigene0007603	-1.10896	0.026142	--
Unigene0007612	-1.96026	0.0485683	Retrovirus-related Pol polyprotein from transposon TNT 1-94, partial [Ceratitis capitata]
Unigene0007613	-2.02763	0.0324441	--
Unigene0007617	-8.60943	0	Copia protein [Trachymyrmex cornetzi]
Unigene0007626	-3.48722	3.19048e-29	--
Unigene0007627	2.37644	1.7468e-25	--
Unigene0007629	2.06376	2.18357e-25	Retrovirus-related Pol polyprotein from transposon TNT 1-94 [Exaiptasia pallida]
Unigene0007632	3.3835	0.0107164	--
Unigene0007635	-1.26697	0.0334261	PREDICTED: bZIP transcription factor 2-like [Rhinolophus sinicus]
Unigene0007643	-5.13781	2.0569e-08	--
Unigene0007644	-2.31008	3.24469e-06	Retrovirus-related Pol polyprotein from transposon TNT 1-94 [Papilio machaon]
Unigene0007646	-3.15487	0.00143232	--
Unigene0007659	-3.13008	0.00437156	--
Unigene0007671	2.26254	0.000669109	--
Unigene0007674	2.2862	9.40623e-20	nuclease harbi1 [Lasius niger]
Unigene0007682	1.22188	0.028107	--
Unigene0007683	-1.24847	1.77479e-06	PREDICTED: receptor-like protein kinase FERONIA [Rhinolophus sinicus]
Unigene0007687	-2.75607	0.0177639	--
Unigene0007692	-3.30394	0.0144236	Retrotransposon nucleocapsid protein, related [Eimeria mitis]
Unigene0007694	-2.30401	0.00647444	--
Unigene0007698	2.11306	3.94637e-08	--
Unigene0007700	-1.54021	0.0015628	--
Unigene0007704	-1.46037	6.84125e-08	PREDICTED: probable glucan 1,3-alpha-glucosidase [Rhinolophus sinicus]
Unigene0007707	-2.03046	0.02905	IST1-like protein [Dictyostelium fasciculatum]
Unigene0007713	3.26693	0.00012793	--
Unigene0007718	-6.34204	1.89251e-35	--
Unigene0007720	-1.29905	0.0185846	--
Unigene0007721	-10.5889	7.0344e-11	--
Unigene0007725	1.39913	6.53494e-10	--
Unigene0007726	-1.936	7.03335e-10	--
Unigene0007729	-1.62154	1.49359e-40	--
Unigene0007733	-1.90424	0.0220491	--
Unigene0007753	1.13785	0.0362138	--
Unigene0007759	1.51706	0.0299652	gag-pol polyprotein [Lasius niger]
Unigene0007762	3.25506	4.34709e-05	--
Unigene0007782	1.85671	7.08145e-05	--
Unigene0007784	3.07097	0.0217663	PREDICTED: cytochrome P450 81D11-like, partial [Rhinolophus sinicus]
Unigene0007785	2.69721	3.05104e-06	PREDICTED: zinc finger BED domain-containing protein DAYSLEEPER [Rhinolophus sinicus]
Unigene0007789	-1.21585	3.25211e-31	PREDICTED: aldehyde dehydrogenase family 2 member B4, mitochondrial, partial [Rhinolophus sinicus]
Unigene0007810	-2.87716	0.0224606	--
Unigene0007819	-1.19614	7.05247e-07	hypothetical protein PPL_11688 [Polysphondylium pallidum PN500]
Unigene0007822	-1.50759	0.00433137	--
Unigene0007830	1.07167	5.63454e-08	PREDICTED: myb family transcription factor EFM-like [Rhinolophus sinicus]
Unigene0007836	1.0696	0.00159756	PREDICTED: receptor-like protein kinase FERONIA [Rhinolophus sinicus]
Unigene0007841	2.2656	1.14914e-06	PREDICTED: G-type lectin S-receptor-like serine/threonine-protein kinase B120 [Rhinolophus sinicus]
Unigene0007843	1.61811	0.0240255	--
Unigene0007848	1.31706	6.2285e-18	PREDICTED: plant cysteine oxidase 1-like [Rhinolophus sinicus]
Unigene0007852	-2.59208	0.000847317	--
Unigene0007865	-3.29012	0.0107612	--
Unigene0007866	-3.62891	1.14432e-06	--
Unigene0007869	-10.8698	1.30909e-22	--
Unigene0007876	-10.8188	1.69725e-13	--
Unigene0007882	-2.0256	0.000144255	PREDICTED: polyribonucleotide nucleotidyltransferase 1, chloroplastic-like, partial [Monomorium pharaonis]
Unigene0007890	-1.76778	0.0372397	--
Unigene0007899	1.53585	1.78234e-18	PREDICTED: CBL-interacting serine/threonine-protein kinase 15 [Rhinolophus sinicus]
Unigene0007900	2.30199	0.000362911	--
Unigene0007901	1.2579	9.43777e-29	PREDICTED: protein DETOXIFICATION 29, partial [Rhinolophus sinicus]
Unigene0007902	-1.87168	0.0130531	--
Unigene0007903	2.40051	0.00451104	Retrovirus-related Pol polyprotein from transposon TNT 1-94 [Exaiptasia pallida]
Unigene0007904	-10.0077	1.66895e-10	Copia protein [Cyphomyrmex costatus]
Unigene0007905	-2.47874	0.0237136	--
Unigene0007914	1.53759	1.11272e-13	--
Unigene0007915	-11.0384	3.49491e-289	--
Unigene0007916	-3.99365	2.33505e-07	--
Unigene0007920	-1.87283	0.000132743	PREDICTED: uncharacterized protein LOC104520842 [Antrostomus carolinensis]
Unigene0007923	-1.76759	0.0132607	--
Unigene0007924	-2.05383	0.0157208	--
Unigene0007941	2.0055	0.0238319	--
Unigene0007945	1.88485	7.57038e-14	pol-like protein [Ciona intestinalis]
Unigene0007946	-1.57427	3.57594e-14	pol-like protein [Ciona intestinalis]
Unigene0007947	-1.536	2.07542e-10	pol-like protein [Danio rerio]
Unigene0007948	1.40159	0.020412	PREDICTED: ATP-binding cassette sub-family A member 1-like, partial [Saccoglossus kowalevskii]
Unigene0007950	-1.83309	1.21523e-06	--
Unigene0007962	1.09059	1.63603e-22	--
Unigene0007963	1.81353	2.67408e-06	--
Unigene0007966	-2.08139	0.0066099	--
Unigene0007968	1.23722	6.01696e-16	--
Unigene0007970	1.6032	1.16708e-36	dioxygenase [Naegleria gruberi]
Unigene0007971	9.1581	0.0026171	PREDICTED: triacylglycerol lipase 1 [Rhinolophus sinicus]
Unigene0007972	2.05851	3.07683e-05	PREDICTED: UDP-glycosyltransferase 73B5 [Rhinolophus sinicus]
Unigene0007974	-1.93238	3.80572e-06	AAEL007906-PA [Aedes aegypti]
Unigene0007976	-1.21361	3.76217e-05	--
Unigene0007986	-3.67522	1.66563e-21	pol-like protein [Danio rerio]
Unigene0007990	3.19064	0.0121893	--
Unigene0008011	-1.3239	0.0129589	--
Unigene0008016	-1.04754	5.28692e-12	--
Unigene0008017	-1.74596	2.55957e-21	PREDICTED: omega-6 fatty acid desaturase, endoplasmic reticulum [Rhinolophus sinicus]
Unigene0008022	2.58046	0.00507191	--
Unigene0008027	1.29333	3.90138e-06	--
Unigene0008031	1.577	0.0321057	--
Unigene0008036	1.16435	1.35119e-10	PREDICTED: aldose reductase-like isoform X2 [Solenopsis invicta]
Unigene0008045	1.52572	3.23063e-05	PREDICTED: DNA-directed RNA polymerases I, II, and III subunit RPABC4 [Bemisia tabaci]
Unigene0008047	-1.77423	0.00188967	--
Unigene0008048	-1.75897	0.0100093	--
Unigene0008054	-2.19212	0.0300719	--
Unigene0008067	-1.30601	0.000860735	--
Unigene0008081	-10.8516	1.33802e-17	--
Unigene0008097	-4.25833	0.000126529	--
Unigene0008112	-2.72112	0.000625879	--
Unigene0008121	-1.14181	9.07569e-11	AAA ATPase domain-containing protein [Dictyostelium lacteum]
Unigene0008123	1.05515	2.22459e-06	PREDICTED: glucan endo-1,3-beta-glucosidase 13-like [Rhinolophus sinicus]
Unigene0008126	2.23749	2.52053e-06	PREDICTED: LOW QUALITY PROTEIN: KRAB-A domain-containing protein 2, partial [Tinamus guttatus]
Unigene0008131	-1.64887	0.0214631	--
Unigene0008133	2.14837	1.9231e-13	--
Unigene0008135	1.48203	0.00377254	--
Unigene0008142	1.91649	0.00252858	--
Unigene0008143	2.00208	0.000147107	--
Unigene0008148	-1.12492	6.609e-11	--
Unigene0008149	-1.57138	1.0946e-09	PREDICTED: serine carboxypeptidase-like 10, partial [Rhinolophus sinicus]
Unigene0008155	-3.9517	0.0461641	PREDICTED: amino acid permease 2 [Rhinolophus sinicus]
Unigene0008156	-1.14634	3.39562e-05	--
Unigene0008164	-8.60041	0.000267353	--
Unigene0008166	2.18948	0.000112182	--
Unigene0008168	3.22542	0.002639	Retrovirus-related Pol polyprotein from transposon TNT 1-94 [Exaiptasia pallida]
Unigene0008170	-2.10376	1.61933e-17	--
Unigene0008178	1.53704	4.72149e-05	regulator of chromosome condensation (RCC1) repeat-containing protein [Hammondia hammondi]
Unigene0008183	-5.85552	9.0639e-07	PREDICTED: E3 ubiquitin-protein ligase PUB22 [Rhinolophus sinicus]
Unigene0008186	-12.4989	1.00984e-60	--
Unigene0008188	-1.87358	2.74904e-07	--
Unigene0008196	-5.59659	8.82212e-29	--
Unigene0008198	-2.05741	2.19631e-07	PREDICTED: ammonium transporter 1-like [Pantholops hodgsonii]
Unigene0008205	-3.22652	0.0107549	--
Unigene0008208	2.28394	5.51379e-14	--
Unigene0008211	-10.5068	6.0462e-12	--
Unigene0008212	-2.22247	3.83206e-73	--
Unigene0008220	-2.31665	7.04601e-07	--
Unigene0008225	1.9679	0.0111215	--
Unigene0008227	2.80433	2.87109e-26	--
Unigene0008229	2.86262	0.0255648	--
Unigene0008231	-9.17359	2.50241e-07	--
Unigene0008235	2.00253	5.28208e-05	inosineuridine preferring nucleoside hydrolase family protein [Acanthamoeba castellanii str. Neff] [Acanthamoeba castellanii]
Unigene0008236	2.6765	6.10303e-11	--
Unigene0008238	1.35511	0.0062823	PREDICTED: LOB domain-containing protein 41 [Rhinolophus sinicus]
Unigene0008242	-1.87464	0.00255635	--
Unigene0008245	-5.22258	3.28491e-08	Retrovirus-related Pol polyprotein from transposon TNT 1-94 [Exaiptasia pallida]
Unigene0008247	-11.3155	5.44155e-31	--
Unigene0008248	1.33338	5.45331e-13	PREDICTED: ABC transporter G family member 36 [Rhinolophus sinicus]
Unigene0008251	1.09122	0.00171758	--
Unigene0008255	2.52064	3.15258e-16	--
Unigene0008257	-9.64452	5.19113e-21	PREDICTED: spermidine coumaroyl-CoA acyltransferase-like [Rhinolophus sinicus]
Unigene0008258	-1.18603	0.00541173	PREDICTED: triacylglycerol lipase 1 [Rhinolophus sinicus]
Unigene0008261	-1.04919	1.67327e-05	PREDICTED: ankyrin repeat-containing protein At5g02620-like [Rhinolophus sinicus]
Unigene0008265	-8.28325	1.32238e-61	--
Unigene0008267	2.32974	3.96246e-05	--
Unigene0008280	-11.5552	2.47304e-27	PREDICTED: oligouridylate-binding protein 1A [Rhinolophus sinicus]
Unigene0008286	-2.5437	1.4143e-07	--
Unigene0008290	1.72695	0.000727179	--
Unigene0008293	-1.92047	0.00151043	--
Unigene0008294	3.23888	3.37428e-07	--
Unigene0008296	-2.3013	0.00340741	--
Unigene0008301	-8.36569	1.26592e-43	--
Unigene0008303	-1.12879	0.00976225	rhomboid family protein [Dictyostelium discoideum AX4]
Unigene0008305	-2.98335	3.74446e-41	PREDICTED: thioredoxin [Lepisosteus oculatus]
Unigene0008309	-2.34162	1.5991e-06	--
Unigene0008310	-10.3277	1.8217e-15	PREDICTED: ATP-dependent zinc metalloprotease FTSH 3, mitochondrial, partial [Rhinolophus sinicus]
Unigene0008316	-3.69437	4.15457e-10	PREDICTED: bis(5'-adenosyl)-triphosphatase [Serinus canaria]
Unigene0008326	-11.6378	4.7547e-30	--
Unigene0008333	-3.34959	4.74736e-06	--
Unigene0008352	-1.41506	0.0176944	--
Unigene0008354	-3.4698	9.4144e-16	PREDICTED: receptor-like protein kinase BRI1-like 3, partial [Rhinolophus sinicus]
Unigene0008372	-3.00457	1.61977e-08	--
Unigene0008380	-2.32075	1.25871e-32	--
Unigene0008384	-12.0563	4.21019e-63	--
Unigene0008385	-2.21752	0.000533915	PREDICTED: LOW QUALITY PROTEIN: KRAB-A domain-containing protein 2, partial [Tinamus guttatus]
Unigene0008388	-1.11577	7.45152e-05	--
Unigene0008390	1.50956	1.35286e-34	--
Unigene0008394	-3.19488	0.000495277	phosphatidylinositol glycan [Dictyostelium fasciculatum]
Unigene0008398	2.045	0.00251381	PREDICTED: receptor-like kinase TMK3 [Rhinolophus sinicus]
Unigene0008400	2.27213	1.35743e-14	--
Unigene0008402	-3.63973	0.0104746	--
Unigene0008405	-11.0996	1.49365e-06	cytochrome c oxidase subunit I (mitochondrion) [Homo sapiens]
Unigene0008408	-3.43424	0.017397	PREDICTED: xyloglucan 6-xylosyltransferase 2 [Rhinolophus sinicus]
Unigene0008409	-1.5583	0.00102946	betamannosidase [Acanthamoeba castellanii str. Neff] [Acanthamoeba castellanii]
Unigene0008425	-2.05592	0.00310374	--
Unigene0008426	-6.93674	1.03915e-104	--
Unigene0008427	-3.20969	1.3179e-16	--
Unigene0008430	-1.26785	7.33146e-06	protein kinase, putative [Bodo saltans]
Unigene0008431	2.95269	1.06074e-25	Retrotransposon nucleocapsid protein, related [Eimeria maxima]
Unigene0008433	-3.81084	2.92883e-07	PREDICTED: LOW QUALITY PROTEIN: KRAB-A domain-containing protein 2, partial [Tinamus guttatus]
Unigene0008434	-1.95718	1.90363e-05	--
Unigene0008435	-1.14946	1.66893e-07	Glutaredoxin-1 [Exaiptasia pallida]
Unigene0008441	1.15752	0.0479231	PREDICTED: WAT1-related protein At2g37460-like, partial [Rhinolophus sinicus]
Unigene0008442	3.13115	4.09854e-09	PREDICTED: retrotransposon-derived protein PEG10 [Xenopus tropicalis]
Unigene0008443	-1.07015	0.0327018	--
Unigene0008445	2.15702	0.000924382	--
Unigene0008449	-1.82987	0.00617119	integrase core domain protein [Lasius niger]
Unigene0008450	3.41169	5.80879e-08	--
Unigene0008453	-6.50292	1.04473e-22	--
Unigene0008454	-2.14657	4.29349e-05	Polyprotein, related [Eimeria necatrix]
Unigene0008455	-1.57387	0.00338353	PREDICTED: probable acyl-activating enzyme 1, peroxisomal [Rhinolophus sinicus]
Unigene0008457	-6.50255	1.33156e-22	--
Unigene0008464	-4.01169	1.29007e-19	--
Unigene0008465	-1.17587	0.000124104	Retrovirus-related Pol polyprotein from transposon TNT 1-94, partial [Ceratitis capitata]
Unigene0008470	-1.07735	0.0126536	--
Unigene0008472	-2.36445	1.01412e-36	retrovirus-related pol polyprotein from transposon tnt 1-94, partial [Lasius niger]
Unigene0008474	-1.34598	5.87983e-13	PREDICTED: polygalacturonase 1 beta-like protein 3, partial [Rhinolophus sinicus]
Unigene0008475	-1.10728	0.0319818	PREDICTED: F-box/kelch-repeat protein At3g23880-like [Rhinolophus sinicus]
Unigene0008477	-5.96504	1.10138e-35	--
Unigene0008485	2.22047	0.010925	--
Unigene0008487	-1.25463	0.0231829	--
Unigene0008489	-2.07604	3.33337e-19	--
Unigene0008494	1.51796	3.17352e-11	pentatricopeptide (PPR) repeatcontaining protein, partial [Acanthamoeba castellanii str. Neff] [Acanthamoeba castellanii]
Unigene0008497	1.59594	3.44893e-08	PREDICTED: ethylene-responsive transcription factor 13-like [Rhinolophus sinicus]
Unigene0008502	5.1261	6.28189e-08	--
Unigene0008503	1.62379	3.16073e-05	--
Unigene0008510	3.37563	2.80743e-29	PREDICTED: L-type lectin-domain containing receptor kinase IV.1 [Rhinolophus sinicus]
Unigene0008517	2.53427	2.48216e-13	Uncharacterized protein APZ42_010005, partial [Daphnia magna]
Unigene0008519	-6.46517	2.21043e-66	--
Unigene0008520	-9.33487	3.73797e-17	PREDICTED: LOW QUALITY PROTEIN: KRAB-A domain-containing protein 2, partial [Tinamus guttatus]
Unigene0008523	-1.22241	4.42942e-07	PREDICTED: polygalacturonase 1 beta-like protein 3, partial [Rhinolophus sinicus]
Unigene0008526	-2.35355	3.08361e-14	hypothetical protein [Theileria parva strain Muguga] [Theileria parva]
Unigene0008529	2.72331	1.24132e-07	PREDICTED: LOW QUALITY PROTEIN: KRAB-A domain-containing protein 2, partial [Tinamus guttatus]
Unigene0008532	-1.487	4.51435e-07	--
Unigene0008534	2.45681	5.29932e-22	PREDICTED: LOW QUALITY PROTEIN: KRAB-A domain-containing protein 2, partial [Tinamus guttatus]
Unigene0008535	2.94401	0.0118346	PREDICTED: pectinesterase/pectinesterase inhibitor 18 [Rhinolophus sinicus]
Unigene0008537	3.76593	0.00740199	PREDICTED: probable pectinesterase/pectinesterase inhibitor 6 [Rhinolophus sinicus]
Unigene0008539	2.77629	2.53669e-15	Retrovirus-related Pol polyprotein from transposon TNT 1-94 [Papilio machaon]
Unigene0008540	-1.42147	0.000411076	PREDICTED: tetratricopeptide repeat protein 7A [Falco cherrug]
Unigene0008541	2.13326	5.75944e-11	Retrovirus-related Pol polyprotein LINE-1 [Bos mutus]
Unigene0008544	-3.2074	1.04994e-12	--
Unigene0008545	3.16695	1.60551e-15	--
Unigene0008546	-2.63298	3.6006e-140	PREDICTED: transcription factor GTE4-like [Rhinolophus sinicus]
Unigene0008548	-5.5061	5.97759e-12	--
Unigene0008551	-11.1095	1.59644e-52	--
Unigene0008553	-3.20934	2.04726e-12	PREDICTED: transcription factor MYB51-like [Rhinolophus sinicus]
Unigene0008555	-4.74964	3.76215e-95	PREDICTED: protein NRT1/ PTR FAMILY 2.11 [Rhinolophus sinicus]
Unigene0008556	3.51548	4.6959e-24	--
Unigene0008562	-4.1242	1.11664e-184	--
Unigene0008564	-1.45578	0.0107266	--
Unigene0008571	1.86691	5.23468e-17	--
Unigene0008572	2.83401	2.52535e-40	Transposon TX1 uncharacterized 149 kDa protein [Exaiptasia pallida]
Unigene0008573	3.19021	3.23657e-22	--
Unigene0008575	-5.02854	2.25801e-16	PREDICTED: protein FAR1-RELATED SEQUENCE 7-like, partial [Antrostomus carolinensis]
Unigene0008580	-6.00077	3.7849e-51	--
Unigene0008586	-1.34111	9.50479e-15	PREDICTED: 3-ketoacyl-CoA synthase 20 [Rhinolophus sinicus]
Unigene0008597	-1.44572	0.0297227	PREDICTED: leucine-rich repeat and death domain-containing protein 1-like isoform X2 [Xenopus laevis]
Unigene0008609	-5.40046	1.87183e-09	--
Unigene0008610	-5.02568	1.16311e-32	--
Unigene0008611	-6.50289	7.76022e-134	PREDICTED: protein NRT1/ PTR FAMILY 4.6 [Rhinolophus sinicus]
Unigene0008613	-1.5576	3.04286e-05	--
Unigene0008620	-1.76108	0.00195253	PREDICTED: traB domain-containing protein-like [Rhinolophus sinicus]
Unigene0008625	1.92744	4.88403e-20	PREDICTED: traB domain-containing protein-like [Rhinolophus sinicus]
Unigene0008627	1.213	1.55718e-17	PREDICTED: traB domain-containing protein-like [Rhinolophus sinicus]
Unigene0008629	1.8688	0.0370732	--
Unigene0008631	1.02927	0.0156399	--
Unigene0008637	2.56061	1.40308e-22	Retrovirus-related Pol polyprotein from transposon TNT 1-94 [Trichinella spiralis]
Unigene0008638	3.92047	2.02008e-26	--
Unigene0008651	-1.36829	0.00175139	--
Unigene0008656	1.21636	9.92412e-08	PREDICTED: NADH dehydrogenase [ubiquinone] iron-sulfur protein 2, mitochondrial, partial [Acanthisitta chloris]
Unigene0008658	1.69412	0.00825485	--
Unigene0008661	1.99094	4.78168e-07	--
Unigene0008664	1.56209	0.00255326	PREDICTED: shikimate dehydrogenase (NADP(+))-like [Drosophila kikkawai]
Unigene0008670	-3.57807	8.35923e-06	--
Unigene0008673	-4.5817	7.58594e-42	--
Unigene0008675	-1.03666	0.00186187	--
Unigene0008677	-2.78853	3.56222e-18	--
Unigene0008678	1.19736	0.00830244	--
Unigene0008680	2.45244	0.000124566	--
Unigene0008682	-5.54601	8.45922e-44	--
Unigene0008684	1.88465	4.68734e-16	agap011504-PA, related [Neospora caninum Liverpool]
Unigene0008685	-4.3888	6.16751e-45	--
Unigene0008686	-1.22426	1.69105e-06	PREDICTED: F-box/kelch-repeat protein At3g23880-like [Rhinolophus sinicus]
Unigene0008688	-1.46573	8.67699e-12	--
Unigene0008689	-10.8615	6.90158e-41	--
Unigene0008690	-6.3437	7.48126e-142	thioredoxin [Oxytricha trifallax]
Unigene0008697	-1.89623	8.4299e-06	PREDICTED: WRKY transcription factor 18-like [Rhinolophus sinicus]
Unigene0008709	-1.88474	1.74161e-07	--
Unigene0008712	-1.35374	0.0120205	--
Unigene0008716	3.18704	2.36528e-09	--
Unigene0008720	1.8047	2.69517e-06	--
Unigene0008721	1.92561	1.69333e-26	--
Unigene0008725	-1.96441	1.05983e-10	PREDICTED: chromodomain Y-like protein [Xenopus tropicalis]
Unigene0008728	-5.64474	4.02791e-146	--
Unigene0008730	1.18102	0.000929516	--
Unigene0008732	3.03582	1.55325e-52	--
Unigene0008733	-2.58538	0.0199925	--
Unigene0008735	-1.5832	0.0447063	--
Unigene0008736	-3.66707	8.29283e-13	PREDICTED: BAHD acyltransferase At5g47980-like [Rhinolophus sinicus]
Unigene0008737	-1.67691	5.26655e-05	--
Unigene0008738	-12.4827	1.10643e-46	PREDICTED: LOW QUALITY PROTEIN: probable E3 ubiquitin-protein ligase sinah [Papilio machaon]
Unigene0008746	-3.88749	1.11931e-10	--
Unigene0008747	-4.92728	2.20814e-07	--
Unigene0008751	-1.1768	0.0372811	hypothetical protein DLAC_02190 [Dictyostelium lacteum]
Unigene0008752	-6.2016	1.7442e-61	PREDICTED: 5'-3' exoribonuclease 2, partial [Sarcophilus harrisii]
Unigene0008759	1.30856	0.0289932	--
Unigene0008761	-2.58235	1.86876e-23	PREDICTED: pathogenesis-related protein PR-1-like [Biomphalaria glabrata]
Unigene0008767	1.0488	0.0484835	PREDICTED: mitogen-activated protein kinase kinase kinase 7 [Oreochromis niloticus]
Unigene0008773	1.29953	0.0274694	Retrovirus-related Pol polyprotein from transposon TNT 1-94, partial [Trichinella sp. T8]
Unigene0008779	-1.93381	8.8813e-05	--
Unigene0008787	-4.7778	2.08003e-27	--
Unigene0008806	-3.98547	8.85897e-07	--
Unigene0008812	-1.38702	0.0229001	--
Unigene0008815	-2.47213	0.0043053	PREDICTED: dnaJ protein homolog 1-like [Anoplophora glabripennis]
Unigene0008822	-2.11978	0.0183563	--
Unigene0008826	-1.69483	0.0216671	--
Unigene0008829	-4.62606	0.00194869	--
Unigene0008832	-4.10209	2.66025e-09	--
Unigene0008835	-1.90081	1.94975e-06	PREDICTED: MLO-like protein 15 [Rhinolophus sinicus]
Unigene0008839	-1.4992	0.000206095	PREDICTED: phosphatidylinositol 4-phosphate 5-kinase 7, partial [Rhinolophus sinicus]
Unigene0008841	2.59902	2.2475e-48	--
Unigene0008843	2.59413	1.99046e-05	--
Unigene0008847	-2.39863	0.0229673	PREDICTED: sugar transport protein 1 [Rhinolophus sinicus]
Unigene0008848	1.04441	4.13563e-23	PREDICTED: protein DMR6-LIKE OXYGENASE 1 [Rhinolophus sinicus]
Unigene0008851	2.80402	8.63213e-11	--
Unigene0008853	-1.69603	3.3478e-13	--
Unigene0008855	1.39106	5.67889e-15	PREDICTED: heat shock 70 kDa protein 3, partial [Rhinolophus sinicus]
Unigene0008861	-1.53432	1.94445e-06	PREDICTED: phosphate transporter PHO1 [Rhinolophus sinicus]
Unigene0008863	-1.1788	0.0047947	--
Unigene0008864	-2.37248	0.0390952	--
Unigene0008867	-2.75874	0.000115895	PREDICTED: endoglucanase 25 [Rhinolophus sinicus]
Unigene0008872	-1.14084	2.27429e-20	PREDICTED: beta-1,3-glucosyltransferase [Bactrocera cucurbitae]
Unigene0008878	2.26945	9.98238e-08	--
Unigene0008881	2.15573	0.00118424	--
Unigene0008887	1.34358	1.17564e-07	PREDICTED: methyl-CpG-binding domain protein 4 isoform X2 [Takifugu rubripes]
Unigene0008888	-1.01266	0.00302539	--
Unigene0008890	-1.6655	0.0289521	--
Unigene0008894	1.68187	0.0260534	--
Unigene0008895	-2.71574	0.0208387	--
Unigene0008896	1.81611	1.71638e-14	Allene oxide synthase-lipoxygenase protein [Crassostrea gigas]
Unigene0008899	2.5304	0.00309851	--
Unigene0008903	-2.40312	0.00892143	--
Unigene0008908	1.29294	0.0141544	--
Unigene0008911	-1.57519	0.0255979	--
Unigene0008915	1.92853	3.72193e-18	--
Unigene0008916	1.76188	0.0108512	--
Unigene0008924	-1.91469	0.0121433	--
Unigene0008941	-8.39303	0.00732077	Retrovirus-related Pol polyprotein [Thelohanellus kitauei]
Unigene0008946	-1.17867	1.26222e-08	thimet oligopeptidase [Sphaeroforma arctica JP610]
Unigene0008956	1.33915	7.2291e-14	PREDICTED: subtilisin-like protease SBT1.4 [Rhinolophus sinicus]
Unigene0008958	1.1836	2.93894e-06	PREDICTED: phosphoinositide phospholipase C 2 [Rhinolophus sinicus]
Unigene0008959	1.54966	7.55145e-10	--
Unigene0008961	-1.64431	0.000147043	--
Unigene0008968	1.45318	0.00735974	--
Unigene0008969	-4.43247	1.93122e-20	--
Unigene0008979	-1.35006	3.69411e-28	PREDICTED: cysteine protease XCP2 [Rhinolophus sinicus]
Unigene0008984	-6.48176	1.04273e-28	--
Unigene0008986	-2.58278	2.21642e-09	--
Unigene0009005	-4.50487	2.71226e-13	--
Unigene0009020	-8.44087	0.0125188	--
Unigene0009024	1.87347	0.00346673	--
Unigene0009029	-1.52684	0.00206279	--
Unigene0009032	-3.97728	0.0364786	--
Unigene0009040	1.53576	2.3345e-13	PREDICTED: uncharacterized ATP-dependent helicase C29A10.10c-like [Rhinolophus sinicus]
Unigene0009044	-4.0674	1.27746e-12	PREDICTED: uncharacterized ATP-dependent helicase C29A10.10c-like [Rhinolophus sinicus]
Unigene0009046	-2.55224	1.25389e-10	PREDICTED: exocyst complex component EXO70B1 [Rhinolophus sinicus]
Unigene0009047	-1.59381	1.75149e-26	--
Unigene0009056	-2.70443	2.41695e-08	ORF2 [Xenopus laevis]
Unigene0009062	-1.01429	8.21894e-07	PREDICTED: 60S ribosomal protein L14-like, partial [Acropora digitifera]
Unigene0009063	-7.53196	2.31566e-26	--
Unigene0009065	-1.1937	0.0164589	--
Unigene0009066	-3.22086	0.0154903	--
Unigene0009067	-1.67819	5.22136e-11	--
Unigene0009076	-2.15412	1.13187e-08	--
Unigene0009080	-2.84451	0.0392622	Retrovirus-related Pol polyprotein from transposon TNT 1-94 [Exaiptasia pallida]
Unigene0009086	-2.97322	2.00367e-13	PREDICTED: uncharacterized protein LOC104522366, partial [Antrostomus carolinensis]
Unigene0009091	1.9529	0.000157557	--
Unigene0009092	-2.01869	5.57847e-05	--
Unigene0009099	-3.75937	1.56196e-05	PREDICTED: ABC transporter C family member 8, partial [Rhinolophus sinicus]
Unigene0009104	2.07565	2.71309e-07	--
Unigene0009108	1.18059	0.0122026	--
Unigene0009109	1.32806	1.00729e-28	PREDICTED: copper-transporting ATPase RAN1 [Rhinolophus sinicus]
Unigene0009123	2.6524	2.46208e-25	PREDICTED: zinc finger BED domain-containing protein DAYSLEEPER [Rhinolophus sinicus]
Unigene0009128	-2.01345	0.000327736	PREDICTED: uncharacterized protein LOC106819047 [Priapulus caudatus]
Unigene0009130	1.06339	0.00445354	--
Unigene0009131	-3.00901	2.87255e-07	--
Unigene0009136	-9.96991	6.26143e-13	--
Unigene0009148	1.40374	0.000221939	--
Unigene0009150	-1.54932	0.00555955	--
Unigene0009159	-1.79782	9.39864e-05	--
Unigene0009164	-1.31522	3.949e-06	spherulin, partial [Physarum polycephalum]
Unigene0009167	-10.8954	2.70043e-27	Retrovirus-related Pol polyprotein from transposon TNT 1-94 [Exaiptasia pallida]
Unigene0009172	2.24597	3.17491e-16	--
Unigene0009177	-1.52266	4.26148e-18	rRNA methyltransferase [Dictyostelium lacteum]
Unigene0009183	-8.69291	0.000681306	--
Unigene0009187	1.11831	0.000424471	--
Unigene0009191	-1.87822	0.0221821	--
Unigene0009193	-11.3879	2.36079e-23	--
Unigene0009194	-1.46774	0.0247021	enoyl-(acyl carrier) reductase [Tetrahymena thermophila SB210]
Unigene0009196	3.12479	1.49799e-37	--
Unigene0009205	-1.52568	6.69924e-05	PREDICTED: uncharacterized protein LOC109440778, partial [Rhinolophus sinicus]
Unigene0009206	1.0827	0.00303504	--
Unigene0009214	-1.72964	0.0414415	--
Unigene0009217	1.31516	0.0204812	--
Unigene0009218	2.58693	1.2113e-10	--
Unigene0009231	1.5463	3.54512e-14	--
Unigene0009232	-10.4232	2.6322e-10	--
Unigene0009233	2.82795	1.28253e-23	PREDICTED: transcription factor MYB122-like [Rhinolophus sinicus]
Unigene0009235	-2.39528	0.0326954	--
Unigene0009236	-1.39395	0.0244436	--
Unigene0009240	-2.11717	0.00115439	--
Unigene0009243	1.75731	0.0435733	--
Unigene0009245	-2.72357	1.06293e-06	--
Unigene0009251	1.9663	1.02516e-09	ribonuclease HI [Tetrahymena thermophila SB210]
Unigene0009264	-1.43048	3.27008e-08	--
Unigene0009273	-2.18374	0.000272504	--
Unigene0009274	-2.176	1.60241e-11	--
Unigene0009275	-6.78792	9.85132e-14	--
Unigene0009277	-4.43432	5.93437e-234	PREDICTED: DNA damage-binding protein 1a, partial [Rhinolophus sinicus]
Unigene0009278	-9.29148	0.000560946	--
Unigene0009291	-3.51026	0.0112881	--
Unigene0009299	-10.0478	2.52791e-08	--
Unigene0009307	-2.01765	2.1665e-21	--
Unigene0009322	-1.70453	0.0101647	--
Unigene0009335	-3.93636	2.1971e-12	--
Unigene0009337	1.1365	0.0462458	--
Unigene0009340	-3.1547	4.75494e-23	--
Unigene0009353	-1.47795	1.33016e-36	Os03g0726500 protein, related [Neospora caninum Liverpool]
Unigene0009356	2.31017	3.85801e-10	--
Unigene0009362	-2.33277	2.27228e-07	--
Unigene0009376	-1.25599	5.5571e-21	Ext2 [Drosophila melanogaster]
Unigene0009387	-1.74967	1.79292e-08	--
Unigene0009390	2.42729	3.8269e-26	--
Unigene0009421	-1.91323	6.66477e-20	PREDICTED: basic salivary proline-rich protein 1-like [Rhinolophus sinicus]
Unigene0009426	-1.33996	0.00108037	--
Unigene0009430	3.27748	0.0455187	--
Unigene0009433	-3.08381	9.05248e-15	PREDICTED: probable polygalacturonase [Rhinolophus sinicus]
Unigene0009441	-2.50288	0.0376337	--
Unigene0009442	-2.34322	0.011189	--
Unigene0009443	-3.79378	0.00246528	--
Unigene0009446	1.04585	3.49317e-06	--
Unigene0009449	-5.74593	4.66838e-07	--
Unigene0009454	3.04049	0.000633557	--
Unigene0009461	2.31296	2.55622e-05	--
Unigene0009474	2.1517	8.2712e-07	Oleosin 5, partial [Trichinella papuae]
Unigene0009494	1.2833	1.07659e-11	PREDICTED: myb-related protein Myb4-like [Rhinolophus sinicus]
Unigene0009504	-10.789	2.27273e-26	--
Unigene0009507	-1.32816	6.84275e-12	unnamed protein product [Vitrella brassicaformis CCMP3155]
Unigene0009509	-1.79555	8.51214e-07	--
Unigene0009514	-1.13042	0.000136944	--
Unigene0009519	-2.20123	1.07705e-13	--
Unigene0009529	1.08658	2.0955e-09	PREDICTED: gamma-soluble NSF attachment protein [Rhinolophus sinicus]
Unigene0009531	1.40594	0.0246357	--
Unigene0009532	-1.44357	0.00246216	--
Unigene0009537	-4.33825	6.06724e-21	--
Unigene0009540	-1.10028	2.78486e-07	PREDICTED: rop guanine nucleotide exchange factor 14 [Rhinolophus sinicus]
Unigene0009546	-2.68999	1.70956e-08	--
Unigene0009551	-4.90923	2.38208e-20	--
Unigene0009554	1.34554	5.8134e-11	--
Unigene0009556	-3.15758	0.000192021	--
Unigene0009559	-4.38349	1.59241e-125	PREDICTED: ankyrin repeat-containing protein At5g02620-like [Rhinolophus sinicus]
Unigene0009568	1.89164	0.0378949	--
Unigene0009577	-2.17959	2.37173e-06	--
Unigene0009589	-2.84829	0.0114808	--
Unigene0009593	-1.66715	1.63588e-12	--
Unigene0009595	-1.29319	1.50752e-11	--
Unigene0009606	-1.50038	0.0150177	--
Unigene0009616	1.02771	8.8813e-05	--
Unigene0009624	-10.5306	6.22251e-10	--
Unigene0009625	-8.99426	0.00632354	--
Unigene0009626	-10.5938	7.10285e-11	--
Unigene0009632	2.0224	3.51295e-14	--
Unigene0009637	-1.17879	4.68294e-28	PREDICTED: traB domain-containing protein-like [Rhinolophus sinicus]
Unigene0009647	1.58248	0.00209574	--
Unigene0009657	1.51662	0.00125452	--
Unigene0009660	3.54079	0.000683472	integrase core domain protein [Lasius niger]
Unigene0009678	-3.04962	0.000104284	PREDICTED: uncharacterized protein LOC104523989, partial [Antrostomus carolinensis]
Unigene0009693	-3.94685	4.68323e-06	--
Unigene0009702	-2.33995	0.0193091	--
Unigene0009705	-1.45366	0.000411506	--
Unigene0009714	1.20248	0.0468981	--
Unigene0009717	-1.47836	6.8442e-05	--
Unigene0009729	1.3722	0.0027686	--
Unigene0009738	1.39274	1.00009e-17	PREDICTED: pyruvate decarboxylase 2 [Rhinolophus sinicus]
Unigene0009744	-1.61067	0.00143106	--
Unigene0009746	-2.05308	0.00243918	--
Unigene0009760	1.22577	3.68955e-12	--
Unigene0009761	11.1414	0.00438144	--
Unigene0009768	-1.69048	0.0200031	--
Unigene0009783	-2.11235	0.00410923	--
Unigene0009799	-11.052	2.55344e-08	--
Unigene0009802	2.01044	3.44033e-08	PREDICTED: probable serine/threonine-protein kinase CST [Rhinolophus sinicus]
Unigene0009807	-2.0519	1.729e-05	--
Unigene0009809	-1.019	2.53459e-13	PREDICTED: filament-like plant protein 3 [Rhinolophus sinicus]
Unigene0009810	-8.46393	0.00339008	--
Unigene0009818	-3.87394	0.00109334	--
Unigene0009819	-1.62439	1.10193e-16	--
Unigene0009821	1.75095	2.55675e-07	--
Unigene0009824	-1.91466	0.0209911	--
Unigene0009825	-4.24378	3.93451e-05	--
Unigene0009830	-1.74008	0.000310801	--
Unigene0009831	-1.72476	0.000126986	--
Unigene0009842	4.04707	0.0235302	--
Unigene0009847	2.7493	0.000174544	--
Unigene0009848	-8.92788	0.00253377	--
Unigene0009852	1.69172	0.000584027	cupin superfamily protein [Acanthamoeba castellanii str. Neff] [Acanthamoeba castellanii]
Unigene0009853	-2.16238	0.0466292	--
Unigene0009857	-2.58172	5.52539e-05	Oxysterol-binding protein-related protein 8 [Ceratitis capitata]
Unigene0009864	2.03796	1.07851e-50	PREDICTED: GDSL esterase/lipase At2g23540, partial [Rhinolophus sinicus]
Unigene0009869	1.18259	0.0434713	PREDICTED: myosin-binding protein 2-like [Rhinolophus sinicus]
Unigene0009875	2.60978	5.36239e-07	--
Unigene0009879	-2.58715	4.05978e-05	calponin domain containing protein [Acanthamoeba castellanii str. Neff] [Acanthamoeba castellanii]
Unigene0009895	3.40493	0.00262317	--
Unigene0009904	-2.556	0.00142822	--
Unigene0009914	2.52583	0.000244191	--
Unigene0009929	-9.85591	0.000301238	--
Unigene0009953	-3.46309	0.026545	--
Unigene0009980	-1.6803	0.00354093	--
Unigene0009984	-1.49931	0.00167272	--
Unigene0010004	-2.51208	0.0063151	--
Unigene0010014	-2.04714	0.00542669	PREDICTED: kinesin-like protein Klp61F [Anoplophora glabripennis]
Unigene0010016	-1.07146	6.79765e-15	PREDICTED: trifunctional UDP-glucose 4,6-dehydratase/UDP-4-keto-6-deoxy-D-glucose 3,5-epimerase/UDP-4-keto-L-rhamnose-reductase RHM1 [Rhinolophus sinicus]
Unigene0010026	2.4123	4.7811e-06	--
Unigene0010036	-3.70412	0.000307325	--
Unigene0010041	1.1879	1.90592e-12	PREDICTED: stem-specific protein TSJT1-like [Rhinolophus sinicus]
Unigene0010048	-1.7644	2.95398e-17	PREDICTED: protein DMR6-LIKE OXYGENASE 1 [Rhinolophus sinicus]
Unigene0010054	3.05219	4.11285e-09	--
Unigene0010060	-6.68121	3.2788e-37	--
Unigene0010061	1.41184	3.75025e-46	PREDICTED: pectinesterase-like [Bemisia tabaci]
Unigene0010065	-2.44055	0.00079953	--
Unigene0010069	2.64048	0.0462655	--
Unigene0010071	-1.67909	2.85829e-18	--
Unigene0010081	2.00583	1.36987e-05	--
Unigene0010087	1.17761	2.17293e-15	PREDICTED: uncharacterized ATP-dependent helicase C29A10.10c-like [Rhinolophus sinicus]
Unigene0010092	-2.61953	1.25947e-36	PREDICTED: BRASSINOSTEROID INSENSITIVE 1-associated receptor kinase 1 [Rhinolophus sinicus]
Unigene0010093	3.14952	2.55041e-09	--
Unigene0010101	9.77017	0.000414188	--
Unigene0010115	-1.53966	0.000388485	--
Unigene0010131	9.39832	0.0128528	--
Unigene0010132	2.03372	1.15855e-05	--
Unigene0010134	3.11359	4.99759e-15	--
Unigene0010138	-1.92499	2.11651e-15	--
Unigene0010159	-2.14884	2.50485e-06	--
Unigene0010163	2.0132	0.0230805	--
Unigene0010171	-1.21415	6.90041e-06	--
Unigene0010176	3.11592	9.54732e-21	PREDICTED: calcium-transporting ATPase 2, plasma membrane-type [Rhinolophus sinicus]
Unigene0010186	2.29813	2.31453e-14	retrovirus-related pol polyprotein from transposon tnt 1-94 [Lasius niger]
Unigene0010208	-2.16987	9.87962e-19	unnamed protein product [Vitrella brassicaformis CCMP3155]
Unigene0010209	1.71631	0.0411308	--
Unigene0010217	-1.03786	2.7109e-16	--
Unigene0010225	2.22241	6.13706e-09	--
Unigene0010233	-2.20859	2.56968e-24	--
Unigene0010238	-9.72275	5.96446e-05	--
Unigene0010244	1.685	0.0390952	PREDICTED: FT-interacting protein 1-like [Rhinolophus sinicus]
Unigene0010259	-1.32079	1.17898e-08	PREDICTED: high affinity nitrate transporter 2.5-like [Pantholops hodgsonii]
Unigene0010275	-12.0188	1.32607e-14	--
Unigene0010308	-2.33899	4.23154e-05	--
Unigene0010320	-2.89291	0.0232507	--
Unigene0010335	-5.60608	1.32867e-06	--
Unigene0010338	-3.03428	0.031024	--
Unigene0010342	11.0045	8.47181e-09	--
Unigene0010349	1.85923	0.0117964	--
Unigene0010363	-3.32893	0.0352239	--
Unigene0010364	1.87056	3.55645e-06	--
Unigene0010368	1.38866	0.0473533	--
Unigene0010371	-3.64357	1.80078e-23	--
Unigene0010374	-1.00431	3.69686e-22	PREDICTED: calcium-transporting ATPase 2, plasma membrane-type [Rhinolophus sinicus]
Unigene0010376	1.27222	1.04545e-11	--
Unigene0010380	2.79554	0.00121673	PREDICTED: E3 ubiquitin-protein ligase RGLG2-like [Rhinolophus sinicus]
Unigene0010391	1.7024	0.00476505	--
Unigene0010406	-3.5154	4.32388e-06	--
Unigene0010417	-3.22752	2.11135e-06	--
Unigene0010429	-11.5141	3.5552e-16	--
Unigene0010435	-1.0548	0.0215251	--
Unigene0010437	-1.76624	0.0372811	--
Unigene0010444	-7.51538	3.50846e-25	--
Unigene0010445	1.82963	3.3647e-08	--
Unigene0010446	2.28628	2.11561e-19	--
Unigene0010447	-3.24122	4.64133e-12	--
Unigene0010454	-3.64725	2.63943e-07	--
Unigene0010455	3.29322	0.0221782	--
Unigene0010465	2.35645	8.05196e-07	--
Unigene0010473	1.67919	0.000299205	--
Unigene0010475	1.39161	3.69727e-38	--
Unigene0010488	2.23707	0.0439293	--
Unigene0010495	-2.53553	0.00341196	--
Unigene0010496	2.21576	4.85427e-46	--
Unigene0010507	8.20783	0.0243234	--
Unigene0010514	-1.73533	0.0214255	--
Unigene0010518	-1.77126	0.00291726	--
Unigene0010524	3.6951	4.39076e-10	PREDICTED: RNA-binding protein 24-A-like [Rhinolophus sinicus]
Unigene0010532	1.96898	5.3758e-09	--
Unigene0010534	-1.09163	0.000177808	--
Unigene0010539	-9.73719	5.98487e-05	gag-pol polyprotein [Lasius niger]
Unigene0010541	-13.7445	1.22824e-63	--
Unigene0010566	3.25673	0.00882357	--
Unigene0010579	-1.19688	0.000271171	PREDICTED: protein NRT1/ PTR FAMILY 8.3 [Rhinolophus sinicus]
Unigene0010596	-3.24067	4.90689e-05	--
Unigene0010603	-1.87147	8.97749e-10	--
Unigene0010613	-9.29132	0.00254125	--
Unigene0010618	-1.87251	0.0138025	PREDICTED: peptidyl-prolyl cis-trans isomerase FKBP62 [Rhinolophus sinicus]
Unigene0010627	-1.43294	0.0193374	--
Unigene0010633	-2.32823	0.0451457	cellulase EGX3 [Pomacea canaliculata]
Unigene0010637	1.44305	0.0386916	--
Unigene0010639	-4.57554	0.00823412	PREDICTED: ethylene-responsive transcription factor RAP2-4-like [Rhinolophus sinicus]
Unigene0010644	3.00666	8.21383e-07	--
Unigene0010647	1.66329	0.0205169	--
Unigene0010654	1.27364	2.89569e-08	Retrotransposable element Tf2 protein type 1 [Larimichthys crocea]
Unigene0010657	3.21363	0.00805969	--
Unigene0010666	-1.85322	3.71418e-10	--
Unigene0010675	-1.8379	0.0268114	--
Unigene0010676	3.32101	0.0118403	--
Unigene0010680	-1.17486	5.99164e-05	--
Unigene0010682	-4.82824	1.58632e-33	--
Unigene0010685	-2.11986	2.35386e-05	PREDICTED: 4-coumarate--CoA ligase-like 9, partial [Rhinolophus sinicus]
Unigene0010686	-1.11362	0.0423982	--
Unigene0010687	1.73354	0.00575507	PREDICTED: probable methyltransferase PMT26 [Rhinolophus sinicus]
Unigene0010699	1.19508	0.00621541	phosphoglycerate mutase family domain containing protein [Acanthamoeba castellanii str. Neff] [Acanthamoeba castellanii]
Unigene0010709	-1.72903	1.32444e-06	--
Unigene0010710	2.72257	0.00389938	--
Unigene0010711	1.24659	9.32209e-05	PREDICTED: protein transport protein Sec16A isoform X2 [Crassostrea gigas]
Unigene0010719	-2.38237	0.00251117	--
Unigene0010722	-1.93095	0.0197817	--
Unigene0010723	3.34629	0.0101164	--
Unigene0010736	2.29437	1.00846e-08	--
Unigene0010741	-2.88184	6.22512e-26	suc1-sucrose proton symporter [Dictyostelium lacteum]
Unigene0010742	-11.1625	1.09394e-11	--
Unigene0010747	-1.6414	3.659e-09	PREDICTED: agamous-like MADS-box protein AGL16 [Rhinolophus sinicus]
Unigene0010750	-2.16664	4.31129e-16	PREDICTED: GDSL esterase/lipase At2g23540, partial [Rhinolophus sinicus]
Unigene0010754	-4.30204	1.93578e-80	PREDICTED: uncharacterized protein LOC106819047 [Priapulus caudatus]
Unigene0010758	1.8079	7.58156e-42	PREDICTED: GDSL esterase/lipase At2g23540, partial [Rhinolophus sinicus]
Unigene0010759	-1.07272	5.61846e-20	hypothetical protein T12_5920, partial [Trichinella patagoniensis]
Unigene0010778	-9.8402	0.000464797	--
Unigene0010786	3.03069	0.0330086	--
Unigene0010799	-2.94889	1.43257e-19	--
Unigene0010806	3.38316	0.0175935	--
Unigene0010808	2.6078	0.00375683	PREDICTED: wiskott-Aldrich syndrome protein family member 2, partial [Chaetura pelagica]
Unigene0010809	2.84486	0.00686016	--
Unigene0010814	-3.32175	0.0376079	--
Unigene0010815	2.79348	0.0168411	--
Unigene0010820	-5.56898	8.02998e-07	--
Unigene0010831	-9.44432	0.00297251	--
Unigene0010836	2.72856	0.0341819	--
Unigene0010842	1.88476	0.000766902	PREDICTED: E3 ubiquitin-protein ligase RGLG2-like [Rhinolophus sinicus]
Unigene0010845	2.84094	0.0261524	--
Unigene0010846	2.94385	0.0043212	--
Unigene0010849	2.04135	0.00225704	--
Unigene0010850	2.58795	9.66352e-05	--
Unigene0010856	-2.28573	0.0101749	--
Unigene0010857	-2.31916	0.0289433	--
Unigene0010862	-9.10661	0.00217478	--
Unigene0010866	2.56916	0.00921873	--
Unigene0010867	-9.90107	2.0747e-05	--
Unigene0010876	-10.3092	1.93297e-08	--
Unigene0010878	9.72627	0.000875578	--
Unigene0010879	1.7262	0.0290856	--
Unigene0010886	1.9284	4.71008e-14	--
Unigene0010888	2.34807	0.0011709	--
Unigene0010892	9.52193	0.00586523	--
Unigene0010893	1.37536	0.0136141	--
Unigene0010895	3.82183	1.9707e-08	--
Unigene0010899	-1.87954	0.00800815	--
Unigene0010906	-8.74293	0.0481106	--
Unigene0010908	3.77703	0.00928401	--
Unigene0010911	8.75065	0.0209459	--
Unigene0010922	1.35483	0.0468221	Retrovirus-related Pol polyprotein from transposon TNT 1-94 [Papilio machaon]
Unigene0010926	-6.07669	4.81084e-19	--
Unigene0010934	2.11566	0.0253124	DNA ligase I [Polysphondylium pallidum PN500]
Unigene0010936	-2.1241	0.0412458	--
Unigene0010939	-4.3682	0.0158895	--
Unigene0010954	-2.39477	0.0338146	--
Unigene0010955	-8.60363	0.00633902	--
Unigene0010957	-2.54329	0.000383694	--
Unigene0010958	-2.13009	0.000251807	--
Unigene0010965	-1.45207	0.0114878	--
Unigene0010973	-9.03131	1.04404e-05	PREDICTED: cytochrome P450 72C1 [Rhinolophus sinicus]
Unigene0010974	-10.5231	1.23479e-12	PREDICTED: cytochrome P450 72C1 [Rhinolophus sinicus]
Unigene0010978	2.43804	2.21944e-10	--
Unigene0010988	-1.83266	0.0209249	--
Unigene0011000	2.38767	7.42336e-14	PREDICTED: protein NRT1/ PTR FAMILY 8.3 [Rhinolophus sinicus]
Unigene0011005	-2.9777	2.23122e-06	--
Unigene0011016	1.45175	0.0360365	PREDICTED: thioredoxin [Rousettus aegyptiacus]
Unigene0011024	-3.02768	8.55197e-11	--
Unigene0011041	2.44444	0.0200847	--
Unigene0011051	-3.06884	0.0158724	--
Unigene0011057	-2.85915	0.00121387	--
Unigene0011060	-9.36654	0.0045537	--
Unigene0011065	-11.7951	3.69288e-22	--
Unigene0011071	2.79822	2.69596e-16	--
Unigene0011084	-1.72707	0.0147631	--
Unigene0011092	-7.62425	0.0335769	--
Unigene0011093	1.9955	0.000510329	--
Unigene0011094	-2.46139	0.0165501	--
Unigene0011102	8.43713	0.00995509	--
Unigene0011109	10.1789	0.000130605	--
Unigene0011117	-9.83052	0.000392316	--
Unigene0011120	-1.07764	0.0058765	--
Unigene0011136	-4.75979	4.82881e-28	XRN2 protein, partial [Bos taurus]
Unigene0011144	-10.1198	1.27827e-05	--
Unigene0011146	2.13812	1.36383e-07	--
Unigene0011148	-2.82068	0.00101443	--
Unigene0011149	8.90599	0.00620981	--
Unigene0011151	1.8432	0.000786098	--
Unigene0011154	-10.7506	4.60333e-09	--
Unigene0011158	3.02936	0.002729	ORF2 [Mus musculus domesticus]
Unigene0011161	3.48916	0.0167738	--
Unigene0011187	-10.4321	6.56212e-13	--
Unigene0011194	8.94827	0.0269459	--
Unigene0011195	2.67844	0.000385644	--
Unigene0011199	2.77417	0.00289725	--
Unigene0011204	2.67277	1.54364e-09	--
Unigene0011212	-8.76011	0.000160011	--
Unigene0011219	-1.56435	0.0448196	--
Unigene0011220	-8.13323	0.00180827	--
Unigene0011221	4.48196	0.0266027	--
Unigene0011222	2.11234	2.93134e-06	--
Unigene0011267	1.53455	8.32295e-05	PREDICTED: AP2-like ethylene-responsive transcription factor TOE3 [Rhinolophus sinicus]
Unigene0011276	-2.68361	0.020212	--
Unigene0011280	-10.2137	4.18437e-16	--
Unigene0011289	2.57654	0.000170158	--
Unigene0011293	2.99081	0.00580482	--
Unigene0011311	-1.44999	0.00266365	--
Unigene0011327	-4.98581	0.000117423	--
Unigene0011328	-3.40603	3.61178e-05	--
Unigene0011340	-4.39373	9.3227e-05	--
Unigene0011345	-1.43984	0.0094797	unnamed protein product [Vitrella brassicaformis CCMP3155]
Unigene0011346	-1.37467	0.00166695	NADH dehydrogenase subunit 6 (mitochondrion) [Thecamonas trahens]
Unigene0011353	-8.16054	0.0230546	--
Unigene0011357	1.06911	1.35402e-07	PREDICTED: LOW QUALITY PROTEIN: KRAB-A domain-containing protein 2, partial [Tinamus guttatus]
Unigene0011364	2.45971	3.27003e-06	--
Unigene0011366	2.8783	1.55076e-10	--
Unigene0011367	2.08402	3.51376e-25	--
Unigene0011368	-11.8133	2.43417e-43	--
Unigene0011375	5.1114	9.50603e-07	GDP-mannose 3,5-epimerase 1, partial [Trichinella patagoniensis]
Unigene0011379	-11.4678	1.89584e-24	--
Unigene0011386	1.64966	2.72773e-09	PREDICTED: protein disulfide isomerase-like 2-1 [Amphimedon queenslandica]
Unigene0011387	2.29367	2.32823e-08	PREDICTED: probable protein disulfide-isomerase A6 [Hydra vulgaris]
Unigene0011393	-10.4498	1.84501e-05	cytochrome oxidase subunit I (mitochondrion) [Homo sapiens]
Unigene0011411	-7.33985	0.0361894	PREDICTED: heparan-alpha-glucosaminide N-acetyltransferase-like isoform X5 [Lingula anatina]
[truncated: 8,167 more rows]

## Sheet: WFS3-VS-AFS3
GeneID	log2 Ratio(AFS3/WFS3)	FDR	Description
Unigene0000001	-1.37556	0.0390584	--
Unigene0000003	-1.19354	0.00310497	--
Unigene0000005	4.77502	6.79717e-182	--
Unigene0000006	-1.95668	2.46964e-35	PREDICTED: omega-hydroxypalmitate O-feruloyl transferase [Rhinolophus sinicus]
Unigene0000007	2.07118	2.00023e-14	--
Unigene0000010	2.56858	0.0303993	--
Unigene0000011	7.30602	0	PREDICTED: UDP-glycosyltransferase 85A2 [Rhinolophus sinicus]
Unigene0000012	2.60541	0.0165262	--
Unigene0000020	-1.63147	1.74462e-06	PREDICTED: uncharacterized acetyltransferase At3g50280-like [Rhinolophus sinicus]
Unigene0000026	1.12961	1.2152e-12	--
Unigene0000027	-1.92763	1.93986e-06	--
Unigene0000029	4.23866	9.34175e-05	--
Unigene0000034	-4.80316	3.34136e-08	--
Unigene0000036	1.75908	1.34559e-35	CnjB protein [Tetrahymena thermophila SB210]
Unigene0000037	-2.82269	0.00896086	--
Unigene0000038	-2.49295	0.00592958	--
Unigene0000045	10.4335	5.07007e-09	--
Unigene0000046	3.7712	1.71198e-08	--
Unigene0000048	13.0237	0.000158969	hCG2036654, isoform CRA_a, partial [Homo sapiens]
Unigene0000053	-3.32494	0.010679	PREDICTED: galacturonosyltransferase 8, partial [Rhinolophus sinicus]
Unigene0000056	-5.37606	5.77481e-06	--
Unigene0000061	-3.18716	0.00067411	--
Unigene0000063	1.21898	4.79704e-20	PREDICTED: phospholipase ABHD3 [Sturnus vulgaris]
Unigene0000065	6.72725	1.45503e-07	Elongation factor 1-gamma, partial [Zootermopsis nevadensis]
Unigene0000066	1.43505	0.000495475	PREDICTED: G-type lectin S-receptor-like serine/threonine-protein kinase B120 [Rhinolophus sinicus]
Unigene0000069	4.20143	0.0221071	--
Unigene0000070	-13.3633	4.73851e-85	--
Unigene0000072	-3.02621	1.57183e-16	--
Unigene0000078	1.41741	0.00862175	PREDICTED: aspartic proteinase-like protein 2, partial [Rhinolophus sinicus]
Unigene0000079	-9.33054	0.000989367	--
Unigene0000083	1.29585	0.00765058	--
Unigene0000092	-1.33399	2.50944e-29	PREDICTED: RING-H2 finger protein ATL2-like [Rhinolophus sinicus]
Unigene0000103	3.67987	6.021e-17	PREDICTED: receptor-like protein kinase FERONIA [Rhinolophus sinicus]
Unigene0000109	-3.63545	0.000349666	--
Unigene0000119	-1.45267	0.0254974	PREDICTED: transcription factor DIVARICATA-like [Rhinolophus sinicus]
Unigene0000121	2.07529	2.31568e-11	--
Unigene0000124	2.22477	0.0211338	--
Unigene0000134	-5.2615	3.82066e-12	--
Unigene0000136	-11.2963	5.41775e-25	--
Unigene0000137	4.90254	0.000139537	--
Unigene0000139	3.0606	0.0137733	PREDICTED: CBL-interacting serine/threonine-protein kinase 15 [Rhinolophus sinicus]
Unigene0000140	1.37458	1.06211e-11	PREDICTED: transcription factor bHLH93-like [Rhinolophus sinicus]
Unigene0000141	8.91169	0.00096694	--
Unigene0000150	3.2151	4.04069e-05	--
Unigene0000152	1.22834	1.27762e-10	PREDICTED: homocysteine S-methyltransferase 2 [Rhinolophus sinicus]
Unigene0000164	-1.67252	3.37834e-23	PREDICTED: probable GABA transporter 2, partial [Rhinolophus sinicus]
Unigene0000165	-5.16241	9.63341e-06	--
Unigene0000172	-2.11078	9.1663e-11	--
Unigene0000174	1.09864	0.034551	--
Unigene0000176	-3.53791	1.18906e-08	hypothetical protein LOTGIDRAFT_230585 [Lottia gigantea]
Unigene0000182	1.27746	6.45651e-18	--
Unigene0000183	-2.66584	2.10802e-08	--
Unigene0000189	1.02331	0.00715313	--
Unigene0000190	1.36347	3.97317e-06	PREDICTED: serine--glyoxylate aminotransferase-like [Pantholops hodgsonii]
Unigene0000191	2.70346	0.000687496	--
Unigene0000196	1.85287	1.34609e-10	--
Unigene0000203	-2.42454	8.02238e-09	--
Unigene0000205	1.32787	7.26962e-26	PREDICTED: probable LRR receptor-like serine/threonine-protein kinase RFK1, partial [Rhinolophus sinicus]
Unigene0000208	-1.91505	7.36245e-09	--
Unigene0000209	1.33184	0.000114167	integrase core domain protein [Lasius niger]
Unigene0000214	-1.13926	5.33509e-08	J domain-containing protein [Daphnia magna]
Unigene0000217	1.30912	0.00710666	--
Unigene0000221	-3.0547	2.82916e-11	PREDICTED: transcription factor TGA3 [Rhinolophus sinicus]
Unigene0000222	-10.7515	5.75213e-11	--
Unigene0000224	-11.6705	2.34941e-51	--
Unigene0000226	3.92483	0.0248968	--
Unigene0000228	2.60663	4.06129e-13	--
Unigene0000232	-13.6268	9.64961e-62	PREDICTED: subtilisin-like protease SBT1.7 [Rhinolophus sinicus]
Unigene0000244	-2.47259	5.48111e-12	--
Unigene0000245	-1.76076	0.00297698	--
Unigene0000247	-1.41261	2.1046e-27	PREDICTED: F-box protein PP2-B10-like, partial [Rhinolophus sinicus]
Unigene0000250	-2.80252	0.0374823	--
Unigene0000254	-3.47579	1.38997e-05	--
Unigene0000256	-1.38448	3.56992e-12	--
Unigene0000258	1.16332	2.49366e-05	--
Unigene0000263	-1.75784	0.0482894	--
Unigene0000275	-2.67222	7.86707e-06	PREDICTED: cell division control protein 48 homolog E-like, partial [Rhinolophus sinicus]
Unigene0000276	1.99232	5.31688e-27	--
Unigene0000278	2.84059	0.00513946	--
Unigene0000290	-2.75735	5.01489e-98	--
Unigene0000291	-2.30178	1.55504e-05	--
Unigene0000294	-1.85565	0.0018784	PREDICTED: F-box protein At2g27310 [Rhinolophus sinicus]
Unigene0000299	3.98354	1.5091e-16	--
Unigene0000300	2.52184	0.00164769	PREDICTED: LOW QUALITY PROTEIN: probable WRKY transcription factor 26, partial [Rhinolophus sinicus]
Unigene0000303	-2.37969	0.0170541	PREDICTED: FACT complex subunit SSRP1-like [Rhinolophus sinicus]
Unigene0000307	1.15412	5.62892e-07	--
Unigene0000308	8.80547	3.55707e-89	--
Unigene0000310	3.31193	3.27612e-17	--
Unigene0000314	1.85371	0.00232978	--
Unigene0000317	-3.5549	1.89023e-77	PREDICTED: lysine histidine transporter 1 [Rhinolophus sinicus]
Unigene0000318	1.05428	1.52076e-08	--
Unigene0000324	-1.87525	0.00513484	--
Unigene0000326	3.13008	0.000777975	--
Unigene0000332	2.23608	0.00592724	PREDICTED: receptor protein kinase CLAVATA1, partial [Rhinolophus sinicus]
Unigene0000339	6.79853	2.24814e-05	similar to zinc finger protein 569, isoform CRA_a [Homo sapiens]
Unigene0000350	-5.24463	6.9995e-15	--
Unigene0000360	-10.0215	6.15844e-11	--
Unigene0000361	-3.01387	1.23911e-05	--
Unigene0000373	3.2289	5.07163e-47	PREDICTED: short-chain dehydrogenase TIC 32, chloroplastic-like [Rhinolophus sinicus]
Unigene0000385	-4.2784	0.00426691	--
Unigene0000386	1.56483	0.0255942	--
Unigene0000391	-1.5303	0.0469158	--
Unigene0000392	1.11809	2.0671e-09	hypothetical protein PPL_10910 [Polysphondylium pallidum PN500]
Unigene0000395	-2.03512	0.00879367	--
Unigene0000396	-1.89676	0.0497763	--
Unigene0000406	-6.21637	1.79393e-17	Copia protein [Trachymyrmex cornetzi]
Unigene0000408	-3.05007	4.967e-24	--
Unigene0000411	-9.98556	3.35974e-06	--
Unigene0000413	9.63892	0.000383103	--
Unigene0000418	1.02453	1.48931e-16	glutathione S-transferase III homolog [Naegleria fowleri]
Unigene0000420	-1.89008	1.445e-12	--
Unigene0000421	-10.1037	3.60615e-07	PREDICTED: beta-glucuronosyltransferase GlcAT14A-like [Rhinolophus sinicus]
Unigene0000422	1.46685	0.00485443	pentatricopeptide (PPR) repeatcontaining protein, partial [Acanthamoeba castellanii str. Neff] [Acanthamoeba castellanii]
Unigene0000430	-3.71119	0.00012365	--
Unigene0000436	-1.05662	0.00977895	PREDICTED: polygalacturonase-like, partial [Octopus bimaculoides]
Unigene0000441	1.95031	0.00886706	--
Unigene0000445	2.05937	2.53134e-47	--
Unigene0000449	1.02279	0.000366345	--
Unigene0000450	4.19367	0.00676017	--
Unigene0000451	-3.20088	5.41186e-34	PREDICTED: homeobox-leucine zipper protein HAT5-like [Rhinolophus sinicus]
Unigene0000455	-1.26336	0.0135136	--
Unigene0000457	-3.88613	8.5303e-15	--
Unigene0000460	3.21725	0.00757437	--
Unigene0000462	1.02002	0.0347054	--
Unigene0000471	8.69986	0.00257142	--
Unigene0000472	-7.10657	1.77194e-91	--
Unigene0000480	1.40878	7.3107e-07	PREDICTED: WD repeat-containing protein 46-like [Parasteatoda tepidariorum]
Unigene0000481	-3.47346	0.0100956	--
Unigene0000483	-2.15503	0.00678495	--
Unigene0000494	-1.18561	0.0307279	--
Unigene0000498	8.8647	0.00187144	--
Unigene0000499	1.30765	0.00223316	--
Unigene0000501	-7.66859	1.0681e-163	--
Unigene0000503	-1.13863	7.34085e-09	--
Unigene0000507	-7.54316	1.5268e-29	--
Unigene0000508	4.46647	1.0547e-66	--
Unigene0000509	-5.10733	5.73996e-31	PREDICTED: cullin-1 [Rhinolophus sinicus]
Unigene0000511	2.34866	5.543e-06	--
Unigene0000517	3.13308	0.00141973	pentatricopeptide (PPR) repeatcontaining protein, partial [Acanthamoeba castellanii str. Neff] [Acanthamoeba castellanii]
Unigene0000527	1.27553	0.0142233	PREDICTED: GLABRA2 expression modulator-like, partial [Rhinolophus sinicus]
Unigene0000530	-1.12841	0.00165435	Prenylated rab acceptor PRA1 [Perkinsela sp. CCAP 1560/4]
Unigene0000531	2.11364	3.13207e-30	pentatricopeptide (PPR) repeatcontaining protein, partial [Acanthamoeba castellanii str. Neff] [Acanthamoeba castellanii]
Unigene0000532	2.36641	0.0108701	--
Unigene0000539	-1.07526	1.21225e-09	PREDICTED: uncharacterized protein LOC109442341, partial [Rhinolophus sinicus]
Unigene0000542	4.87468	0.000441854	--
Unigene0000543	1.41968	0.00752806	--
Unigene0000544	-3.41272	3.79546e-07	--
Unigene0000545	1.0014	0.00260001	PREDICTED: receptor-like protein kinase HERK 1 [Rhinolophus sinicus]
Unigene0000549	1.14324	0.0262653	--
Unigene0000550	-1.57926	0.000930177	--
Unigene0000551	11.2993	8.78972e-14	--
Unigene0000554	-1.92463	0.00194758	--
Unigene0000559	8.10922	0.0490825	--
Unigene0000566	4.16662	7.21934e-102	PREDICTED: indole-3-acetic acid-amido synthetase GH3.17, partial [Rhinolophus sinicus]
Unigene0000570	1.35771	0.00155669	--
Unigene0000575	1.02175	5.96603e-05	PREDICTED: SOSS complex subunit B1 isoform X2 [Carlito syrichta]
Unigene0000581	-1.75292	0.0222084	--
Unigene0000584	1.44441	9.56826e-15	Drp1p [Oxytricha trifallax]
Unigene0000600	1.15722	1.78698e-13	ribosomal protein L9, Nterminal domain containing protein [Acanthamoeba castellanii str. Neff] [Acanthamoeba castellanii]
Unigene0000601	-1.45377	1.52992e-14	PREDICTED: protein ASPARTIC PROTEASE IN GUARD CELL 1 [Rhinolophus sinicus]
Unigene0000602	8.57188	0.00746711	--
Unigene0000606	-1.0084	3.80661e-05	PREDICTED: myb-related protein Myb4-like [Rhinolophus sinicus]
Unigene0000609	-10.2227	1.27178e-08	--
Unigene0000610	1.03468	0.000530328	--
Unigene0000612	11.0598	1.57793e-19	--
Unigene0000616	-3.09148	4.11774e-18	--
Unigene0000617	1.7133	1.84927e-21	PREDICTED: ABC transporter C family member 5 [Rhinolophus sinicus]
Unigene0000619	1.97504	2.74073e-34	PREDICTED: ABC transporter C family member 5 [Rhinolophus sinicus]
Unigene0000624	1.2868	1.53136e-06	macrophage migration inhibitory factor-1 [Wuchereria bancrofti]
Unigene0000627	-1.56275	2.29304e-33	PREDICTED: leucine-rich repeat-containing protein 1-like [Saccoglossus kowalevskii]
Unigene0000628	1.96423	0.0433148	--
Unigene0000631	4.53361	2.27247e-29	Protein toll [Melipona quadrifasciata]
Unigene0000652	2.81218	1.14153e-05	--
Unigene0000659	-3.70187	0.00352668	--
Unigene0000664	1.08086	3.89918e-06	PREDICTED: acetate/butyrate--CoA ligase AAE7, peroxisomal, partial [Rhinolophus sinicus]
Unigene0000667	-2.05727	0.00618232	--
Unigene0000673	2.29626	0.0109174	--
Unigene0000677	1.34852	0.0427693	--
Unigene0000680	-4.09163	2.55624e-11	--
Unigene0000684	-9.69384	2.5112e-05	--
Unigene0000685	8.05257	0.0227876	--
Unigene0000697	-1.49426	2.13297e-14	--
Unigene0000704	2.30326	7.36874e-09	--
Unigene0000706	-2.34806	2.46779e-12	--
Unigene0000713	2.76514	3.50559e-105	PREDICTED: probable steroid-binding protein 3 [Acropora digitifera]
Unigene0000718	-5.21634	0.00306727	--
Unigene0000719	1.18192	1.00332e-07	PREDICTED: histone-lysine N-methyltransferase EHMT2-like isoform X1 [Branchiostoma belcheri]
Unigene0000720	1.00759	8.41519e-08	SET domain containing protein [Acanthamoeba castellanii str. Neff] [Acanthamoeba castellanii]
Unigene0000727	2.05764	0.0363527	--
Unigene0000732	8.16876	0.00037589	PREDICTED: sodium/hydrogen exchanger 1 [Rhinolophus sinicus]
Unigene0000737	-1.42719	5.6577e-05	--
Unigene0000743	-2.58587	1.03279e-09	--
Unigene0000744	2.51888	0.0426027	--
Unigene0000747	-2.06277	0.0186412	--
Unigene0000749	-1.33329	1.0345e-05	--
Unigene0000750	2.0973	0.0121833	--
Unigene0000754	1.78728	7.9317e-06	--
Unigene0000755	-1.5541	4.97751e-05	PREDICTED: probable LRR receptor-like serine/threonine-protein kinase At1g67720, partial [Rhinolophus sinicus]
Unigene0000756	-1.08714	3.01819e-05	PREDICTED: probable LRR receptor-like serine/threonine-protein kinase At1g67720, partial [Rhinolophus sinicus]
Unigene0000758	-1.04475	1.83529e-12	PREDICTED: protein KTI12 homolog isoform X1 [Kryptolebias marmoratus]
Unigene0000769	2.05029	1.60774e-11	PREDICTED: protein NRT1/ PTR FAMILY 8.3 [Rhinolophus sinicus]
Unigene0000778	-2.36234	4.67912e-21	PREDICTED: probable LRR receptor-like serine/threonine-protein kinase At1g56140, partial [Rhinolophus sinicus]
Unigene0000782	14.6698	3.12438e-97	--
Unigene0000784	1.51985	8.97816e-21	PREDICTED: probable serine/threonine-protein kinase PBL3 [Rhinolophus sinicus]
Unigene0000790	4.28027	2.42499e-15	--
Unigene0000791	-2.42915	4.86594e-06	--
Unigene0000793	-8.81474	0.0175382	--
Unigene0000796	-1.45088	0.0124834	--
Unigene0000800	-2.7408	2.28563e-98	mycin-11 precursor [Caenorhabditis remanei]
Unigene0000804	-2.0673	0.00915178	--
Unigene0000806	10.7987	7.70967e-11	--
Unigene0000807	-2.07556	5.49473e-06	--
Unigene0000809	1.14305	9.26443e-06	Nucleolar protein 6, partial [Nestor notabilis]
Unigene0000814	10.9376	1.15572e-07	--
Unigene0000817	1.21696	8.18183e-28	PREDICTED: glutathione S-transferase omega-1 [Crassostrea gigas]
Unigene0000828	2.27483	3.06005e-06	PREDICTED: mitochondrial basic amino acids transporter-like [Diachasma alloeum]
Unigene0000830	-1.44918	0.0360018	ATP binding protein [Oxytricha trifallax]
Unigene0000831	5.97274	1.23774e-13	PREDICTED: UDP-glycosyltransferase 72E1, partial [Rhinolophus sinicus]
Unigene0000835	3.82672	1.02223e-17	--
Unigene0000837	1.17013	5.03634e-17	PREDICTED: protein SENSITIVE TO PROTON RHIZOTOXICITY 1-like, partial [Rhinolophus sinicus]
Unigene0000841	-3.30664	0.0112088	--
Unigene0000843	-10.7995	7.98859e-11	--
Unigene0000846	5.29941	8.79729e-10	--
Unigene0000848	2.63045	0.0114902	--
Unigene0000852	2.72104	2.41828e-06	--
Unigene0000854	2.7024	3.44695e-94	PREDICTED: glucose dehydrogenase [FAD, quinone]-like [Diachasma alloeum]
Unigene0000861	1.51778	0.000261648	melanotransferrin 4 [Holothuria glaberrima]
Unigene0000863	1.20402	1.10202e-21	Ankyrin repeat and zinc finger domain-containing protein [Daphnia magna]
Unigene0000871	-1.78432	0.0403399	--
Unigene0000882	3.66484	5.05196e-19	--
Unigene0000883	8.91817	0.000206933	--
Unigene0000886	-2.8442	0.00212002	--
Unigene0000891	3.25382	1.51913e-39	PREDICTED: heat shock 70 kDa protein 3, partial [Rhinolophus sinicus]
Unigene0000892	3.58056	2.84403e-31	PREDICTED: heat shock 70 kDa protein 3, partial [Rhinolophus sinicus]
Unigene0000898	-1.18041	1.1392e-05	Calmodulin [Lepeophtheirus salmonis]
Unigene0000904	-2.68301	1.37085e-10	--
Unigene0000916	-3.39472	0.00513359	--
Unigene0000917	8.84831	0.00397834	--
Unigene0000919	2.77478	0.00381867	PREDICTED: malignant fibrous histiocytoma-amplified sequence 1 homolog [Branchiostoma belcheri]
Unigene0000920	-3.02427	1.11743e-05	--
Unigene0000922	8.5033	6.838e-06	leucine-rich repeat protein [Trypanosoma vivax Y486]
Unigene0000931	1.36674	1.75312e-07	--
Unigene0000934	1.54574	0.000140281	--
Unigene0000937	1.0408	6.40955e-24	PREDICTED: omega-6 fatty acid desaturase, endoplasmic reticulum [Rhinolophus sinicus]
Unigene0000938	-2.2147	4.34527e-24	hypothetical protein PBRA_006052 [Plasmodiophora brassicae]
Unigene0000939	5.29451	5.59682e-89	PREDICTED: omega-6 fatty acid desaturase, endoplasmic reticulum [Rhinolophus sinicus]
Unigene0000943	1.17867	1.87585e-06	Retrovirus-related Pol polyprotein from transposon TNT 1-94, partial [Bactrocera dorsalis]
Unigene0000946	1.17528	0.0277799	--
Unigene0000957	-1.25469	5.79875e-07	PREDICTED: leucine-rich repeat receptor-like serine/threonine-protein kinase BAM3 [Rhinolophus sinicus]
Unigene0000963	-3.89515	2.36656e-20	--
Unigene0000965	-2.8871	8.21132e-39	--
Unigene0000969	4.55988	3.2996e-305	--
Unigene0000974	4.45513	5.86638e-14	PREDICTED: probable LRR receptor-like serine/threonine-protein kinase At5g10290 [Rhinolophus sinicus]
Unigene0000976	-1.57447	0.0125595	PREDICTED: probable carboxylesterase 6 [Rhinolophus sinicus]
Unigene0000977	1.52241	2.33638e-14	--
Unigene0000979	1.08279	5.64479e-28	PREDICTED: CSC1-like protein At1g69450, partial [Rhinolophus sinicus]
Unigene0000988	3.9394	1.10267e-19	PREDICTED: protein DETOXIFICATION 37 [Rhinolophus sinicus]
Unigene0000989	1.18305	0.0175845	--
Unigene0000990	-9.46121	0.000410545	--
Unigene0000993	1.07369	0.0298958	--
Unigene0000997	-4.33822	0.000332762	--
Unigene0001000	2.1565	2.90788e-13	pentatricopeptide (PPR) repeatcontaining protein, partial [Acanthamoeba castellanii str. Neff] [Acanthamoeba castellanii]
Unigene0001001	7.808	0.0336941	--
Unigene0001004	11.4383	2.18293e-12	--
Unigene0001005	4.97428	0.000134439	--
Unigene0001006	4.31186	0.0478875	--
Unigene0001007	2.37969	5.09114e-66	PREDICTED: probable uridine nucleosidase 1-like [Pantholops hodgsonii]
Unigene0001010	1.35501	1.10993e-06	ubiquitin extension protein Ubi-1 [Globodera rostochiensis]
Unigene0001011	1.80943	2.88584e-11	PREDICTED: LOW QUALITY PROTEIN: KRAB-A domain-containing protein 2, partial [Tinamus guttatus]
Unigene0001016	-4.73736	3.43449e-42	--
Unigene0001021	1.85688	1.11661e-17	L1-encoded reverse transcriptase-like protein [Protobothrops flavoviridis]
Unigene0001029	11.1045	2.66456e-53	--
Unigene0001036	3.85195	4.47544e-75	--
Unigene0001041	1.17643	0.000251189	--
Unigene0001043	-2.00802	1.6896e-35	PREDICTED: LOW QUALITY PROTEIN: KRAB-A domain-containing protein 2, partial [Tinamus guttatus]
Unigene0001046	1.30114	0.000154749	hypothetical protein HELRODRAFT_182681, partial [Helobdella robusta]
Unigene0001049	-2.59127	0.034002	PREDICTED: F-box/kelch-repeat protein At3g23880-like [Rhinolophus sinicus]
Unigene0001064	1.83333	5.68356e-08	--
Unigene0001066	-1.44256	3.91804e-06	--
Unigene0001067	-2.67986	0.000344283	--
Unigene0001068	-1.39221	1.84102e-05	--
Unigene0001083	1.84386	0.00470428	--
Unigene0001085	3.75149	3.72686e-27	--
Unigene0001087	1.80631	2.72662e-32	hypothetical protein SARC_01262 [Sphaeroforma arctica JP610]
Unigene0001091	-1.02003	4.46152e-05	--
Unigene0001092	-1.02838	1.04164e-15	PREDICTED: probable receptor-like protein kinase At5g20050 [Rhinolophus sinicus]
Unigene0001093	5.13787	1.23979e-13	--
Unigene0001099	4.27964	4.22472e-09	--
Unigene0001102	9.15802	1.2608e-06	--
Unigene0001104	9.56865	5.36225e-05	--
Unigene0001105	8.81752	0.00120563	--
Unigene0001107	-6.46768	1.0506e-113	pol-like protein [Ciona intestinalis]
Unigene0001108	-2.50173	2.7927e-08	--
Unigene0001110	-4.57969	3.2088e-16	PREDICTED: uncharacterized protein LOC105846015 [Hydra vulgaris]
Unigene0001117	8.05155	5.28941e-97	PREDICTED: LOW QUALITY PROTEIN: KRAB-A domain-containing protein 2, partial [Tinamus guttatus]
Unigene0001118	10.6212	3.91268e-36	Toll-like receptor 2 type-1 [Exaiptasia pallida]
Unigene0001119	10.0721	7.59642e-17	--
Unigene0001126	-1.80335	7.69177e-21	PREDICTED: AAA-ATPase At5g17760 [Rhinolophus sinicus]
Unigene0001130	1.48531	8.85899e-10	U3 small nucleolar RNA-associated protein 15 [Capsaspora owczarzaki ATCC 30864]
Unigene0001131	3.25324	5.61621e-37	--
Unigene0001135	3.2248	8.24242e-60	PREDICTED: LOW QUALITY PROTEIN: KRAB-A domain-containing protein 2, partial [Tinamus guttatus]
Unigene0001138	-3.18939	0.0101888	--
Unigene0001141	-1.68938	3.89478e-08	PREDICTED: FT-interacting protein 1-like [Rhinolophus sinicus]
Unigene0001147	-10.9131	5.73215e-11	PREDICTED: GTP-binding protein SAR1A [Rhinolophus sinicus]
Unigene0001149	1.24891	1.0364e-25	pol-like protein [Ciona intestinalis]
Unigene0001152	1.57043	2.2639e-30	PREDICTED: polyribonucleotide nucleotidyltransferase 2, mitochondrial-like [Pantholops hodgsonii]
Unigene0001153	1.554	1.01018e-16	pol-like protein [Ciona intestinalis]
Unigene0001154	4.13345	8.56851e-19	polynucleotide phosphorylase [Lasius niger]
Unigene0001157	1.13344	5.99782e-10	--
Unigene0001159	2.83834	2.20444e-22	--
Unigene0001162	1.47117	4.76186e-16	VRRNUC domain containing protein, partial [Acanthamoeba castellanii str. Neff] [Acanthamoeba castellanii]
Unigene0001168	-1.60374	8.3736e-07	--
Unigene0001174	-8.36326	0.00075987	--
Unigene0001175	-3.30509	2.28267e-05	--
Unigene0001176	-11.2947	6.92559e-15	--
Unigene0001178	7.99492	0.00392652	--
Unigene0001180	-1.52281	0.000555003	--
Unigene0001188	1.12518	0.00452277	--
Unigene0001197	-6.94319	6.94366e-18	--
Unigene0001199	1.69903	8.47157e-06	PREDICTED: phosphatidylinositol 4-phosphate 5-kinase 7, partial [Rhinolophus sinicus]
Unigene0001201	-3.1797	2.88693e-46	--
Unigene0001205	6.20816	7.80657e-11	PREDICTED: nuclear valosin-containing protein-like [Trichogramma pretiosum]
Unigene0001211	1.62964	3.04076e-16	PREDICTED: LOW QUALITY PROTEIN: KRAB-A domain-containing protein 2, partial [Tinamus guttatus]
Unigene0001215	-1.36253	0.00614825	--
Unigene0001217	-1.94018	1.2892e-08	--
Unigene0001218	1.25585	3.99398e-07	PREDICTED: uncharacterized protein LOC108666557 isoform X4 [Hyalella azteca]
Unigene0001220	1.98027	5.51515e-05	PREDICTED: LOW QUALITY PROTEIN: KRAB-A domain-containing protein 2, partial [Tinamus guttatus]
Unigene0001229	1.1329	8.55024e-21	PREDICTED: vesicle-associated protein 4-2, partial [Rhinolophus sinicus]
Unigene0001231	-1.93662	0.0134706	--
Unigene0001240	-2.07462	0.0113196	vacuolar invertase [Thecamonas trahens ATCC 50062]
Unigene0001244	-9.63747	0.0161448	PREDICTED: omega-hydroxypalmitate O-feruloyl transferase [Rhinolophus sinicus]
Unigene0001246	-1.76821	8.97053e-26	PREDICTED: omega-hydroxypalmitate O-feruloyl transferase [Rhinolophus sinicus]
Unigene0001252	-2.76017	3.79282e-26	--
Unigene0001256	-1.06959	1.65895e-09	PREDICTED: subtilisin-like protease SBT1.7 [Rhinolophus sinicus]
Unigene0001257	1.10569	3.18206e-18	PREDICTED: probable disease resistance protein At4g33300, partial [Rhinolophus sinicus]
Unigene0001258	8.57172	3.05865e-46	--
Unigene0001259	1.3557	2.44032e-08	--
Unigene0001260	1.16689	0.0432944	PREDICTED: glucan endo-1,3-beta-glucosidase 12-like [Rhinolophus sinicus]
Unigene0001265	1.90267	0.000299637	--
Unigene0001271	8.36967	4.3056e-05	PREDICTED: LOW QUALITY PROTEIN: uncharacterized protein LOC104395822, partial [Chaetura pelagica]
Unigene0001277	3.51842	0.000839562	--
Unigene0001279	-1.08274	2.50454e-20	RNA recognition motif domain containing protein [Acanthamoeba castellanii str. Neff] [Acanthamoeba castellanii]
Unigene0001284	-1.98459	2.83351e-18	PREDICTED: serine/threonine-protein phosphatase PP1-gamma catalytic subunit [Limulus polyphemus]
Unigene0001285	-1.27906	7.52789e-21	PREDICTED: LOB domain-containing protein 41 [Rhinolophus sinicus]
Unigene0001290	-1.18958	0.000155578	--
Unigene0001295	-1.28139	2.15412e-11	--
Unigene0001296	-5.21847	1.74416e-10	--
Unigene0001298	3.03785	7.8631e-14	--
Unigene0001300	4.28902	1.25867e-52	--
Unigene0001303	1.62332	2.47572e-50	PREDICTED: chromosome-associated kinesin KIF4A [Ochotona princeps]
Unigene0001305	-3.11212	7.82079e-10	--
Unigene0001312	10.6384	1.19221e-11	--
Unigene0001327	1.96183	0.0212605	--
Unigene0001339	7.47111	5.18828e-61	enzymatic polyprotein endonuclease reverse, partial [Lasius niger]
Unigene0001342	1.40628	0.0273964	PREDICTED: malignant fibrous histiocytoma-amplified sequence 1 homolog [Branchiostoma belcheri]
Unigene0001343	-2.47773	1.9779e-16	PREDICTED: malignant fibrous histiocytoma-amplified sequence 1 homolog isoform X2 [Branchiostoma belcheri]
Unigene0001346	2.21036	7.92359e-10	--
Unigene0001347	-1.90551	1.0513e-24	hypothetical protein BRAFLDRAFT_67388 [Branchiostoma floridae]
Unigene0001356	-1.63963	9.13174e-09	receptor-type protein kinase, putative [Bodo saltans]
Unigene0001359	1.76046	0.0294286	PREDICTED: ABC transporter C family member 5 [Rhinolophus sinicus]
Unigene0001361	1.80048	9.11506e-08	--
Unigene0001363	6.54478	1.46894e-12	PREDICTED: methylthioribose kinase [Rhinolophus sinicus]
Unigene0001377	8.49506	0.00425721	--
Unigene0001384	2.06996	0.00178418	--
Unigene0001385	-1.22466	1.09782e-05	--
Unigene0001390	-1.75159	0.00351723	--
Unigene0001391	-1.68982	3.79851e-13	--
Unigene0001393	-1.82054	1.99142e-05	PREDICTED: uncharacterized protein LOC109440776 [Rhinolophus sinicus]
Unigene0001417	-3.37353	3.23204e-131	--
Unigene0001418	1.36247	0.00089983	--
Unigene0001419	1.18443	0.00416567	--
Unigene0001421	-8.62291	0.0182399	--
Unigene0001428	1.13643	0.000277378	--
Unigene0001430	-2.6677	0.000804438	--
Unigene0001432	-6.0037	2.25869e-30	--
Unigene0001434	2.08697	0.00836638	--
Unigene0001438	-1.3959	0.000964698	--
Unigene0001439	-3.7666	8.87138e-32	--
Unigene0001451	-1.96256	1.77859e-06	--
Unigene0001452	4.07443	1.04328e-11	PREDICTED: ammonium transporter 1 member 1 [Rhinolophus sinicus]
Unigene0001467	1.95054	5.11006e-25	--
Unigene0001469	1.02881	4.76292e-24	PREDICTED: diaminopimelate epimerase, chloroplastic [Rhinolophus sinicus]
Unigene0001471	-2.58487	9.23201e-12	--
Unigene0001476	6.74438	1.67123e-15	--
Unigene0001477	4.32956	1.94618e-09	--
Unigene0001478	-1.26852	1.0863e-17	Transposon Ty3-G Gag-Pol polyprotein [Thelohanellus kitauei]
Unigene0001480	7.93566	0.0244869	--
Unigene0001482	-1.33351	1.11281e-08	krab-a domain-containing protein, partial [Lasius niger]
Unigene0001483	-1.03875	8.06678e-05	--
Unigene0001487	-1.00303	5.11938e-09	PREDICTED: probable inositol transporter 2 [Rhinolophus sinicus]
Unigene0001488	-2.41647	2.07556e-07	--
Unigene0001489	-2.64482	3.60749e-46	--
Unigene0001491	8.76752	0.00194609	PREDICTED: nucleolar GTP-binding protein 1 [Rhinolophus sinicus]
Unigene0001493	-2.34389	0.000711412	--
Unigene0001505	-1.12626	5.28093e-06	PREDICTED: uncharacterized protein LOC106819047 [Priapulus caudatus]
Unigene0001507	1.0101	0.00845082	--
Unigene0001509	-7.09038	2.69129e-186	PREDICTED: protein toll [Tribolium castaneum]
Unigene0001513	1.00994	3.2953e-14	PREDICTED: thioredoxin-like [Plutella xylostella]
Unigene0001516	-3.05455	1.18035e-05	--
Unigene0001523	-1.11006	8.50521e-06	PREDICTED: protein ASPARTIC PROTEASE IN GUARD CELL 1 [Rhinolophus sinicus]
Unigene0001525	1.38206	2.16835e-09	--
Unigene0001526	2.35448	8.02019e-27	leucine Rich Repeat family protein [Thecamonas trahens ATCC 50062]
Unigene0001527	1.93761	1.03045e-84	PREDICTED: linoleate 9S-lipoxygenase 5, chloroplastic [Rhinolophus sinicus]
Unigene0001528	2.56919	9.45479e-11	PREDICTED: uncharacterized protein LOC108744493 isoform X5 [Agrilus planipennis]
Unigene0001529	-10.0122	4.99112e-09	--
Unigene0001531	2.08265	5.91491e-06	--
Unigene0001536	8.49905	0.00138576	--
Unigene0001538	3.46362	0.0152086	--
Unigene0001539	-1.29461	1.96418e-05	--
Unigene0001541	-10.284	2.44765e-08	--
Unigene0001546	1.54593	5.81559e-19	PREDICTED: cationic amino acid transporter 2-like [Aethina tumida]
Unigene0001552	-1.32078	9.30455e-08	Copia protein-like Protein [Tribolium castaneum]
Unigene0001555	-13.1916	8.06976e-59	--
Unigene0001561	2.14395	1.25779e-12	--
Unigene0001563	3.09547	3.32522e-61	--
Unigene0001565	8.33911	0.00771278	PREDICTED: protein DETOXIFICATION 29, partial [Rhinolophus sinicus]
Unigene0001566	-2.07507	1.12005e-39	PREDICTED: protein DETOXIFICATION 29, partial [Rhinolophus sinicus]
Unigene0001571	-2.49519	1.06026e-95	PREDICTED: uncharacterized protein LOC104523989, partial [Antrostomus carolinensis]
Unigene0001573	-2.02716	0.00300133	--
Unigene0001586	1.74425	0.00162667	exosome component 10 [Thecamonas trahens ATCC 50062]
Unigene0001591	1.48531	8.00079e-47	PREDICTED: annexin D2 [Rhinolophus sinicus]
Unigene0001598	1.55747	4.198e-13	PREDICTED: protein fluG-like, partial [Rhinolophus sinicus]
Unigene0001602	1.91668	2.07004e-08	--
Unigene0001603	1.75315	0.0379978	--
Unigene0001606	2.0353	8.79194e-22	--
Unigene0001607	-1.16439	0.010639	--
Unigene0001609	2.80209	3.78251e-31	--
Unigene0001610	1.90861	1.55276e-15	--
Unigene0001612	-1.74509	1.71375e-16	--
Unigene0001615	-3.31271	0.00129333	--
Unigene0001621	-8.87774	0.00690289	PREDICTED: thaumatin-like protein 1b [Rhinolophus sinicus]
Unigene0001622	1.16491	9.02697e-07	PREDICTED: thaumatin-like protein 1b [Rhinolophus sinicus]
Unigene0001624	-1.84216	4.88154e-08	PREDICTED: CST complex subunit CTC1 isoform X6 [Apteryx australis mantelli]
Unigene0001625	1.38079	0.0251926	--
Unigene0001626	1.25871	0.00171508	--
Unigene0001630	9.05571	5.08193e-54	--
Unigene0001631	-2.01929	3.28547e-29	--
Unigene0001632	-1.69265	2.45365e-09	--
Unigene0001640	-1.1151	0.0107505	--
Unigene0001647	1.47814	2.67181e-05	--
Unigene0001649	2.62187	3.64373e-07	PREDICTED: G-type lectin S-receptor-like serine/threonine-protein kinase B120 [Rhinolophus sinicus]
Unigene0001650	-2.36085	2.9366e-34	--
Unigene0001652	-1.2825	0.00023832	--
Unigene0001658	1.4473	0.00360519	--
Unigene0001670	-1.10602	5.27957e-12	NB-ARC domain-containing protein, partial [Reticulomyxa filosa]
Unigene0001675	2.10903	1.82104e-10	PREDICTED: sugar transport protein 1 [Rhinolophus sinicus]
Unigene0001688	1.60256	5.66141e-46	PREDICTED: cryptochrome-2 [Rhinolophus sinicus]
Unigene0001689	-1.66178	4.47257e-16	PREDICTED: uncharacterized protein LOC109441882 [Rhinolophus sinicus]
Unigene0001694	1.90804	0.00104799	PREDICTED: protein ASPARTIC PROTEASE IN GUARD CELL 2 [Rhinolophus sinicus]
Unigene0001695	1.71256	0.00194538	--
Unigene0001704	4.03984	8.77727e-40	--
Unigene0001708	9.91976	0.000138353	--
Unigene0001710	-1.1122	8.24515e-08	PREDICTED: probable galacturonosyltransferase-like 6 [Rhinolophus sinicus]
Unigene0001711	-1.4389	0.00257142	--
Unigene0001723	-1.919	1.11736e-10	pol-like protein [Danio rerio]
Unigene0001731	-1.87932	0.00161615	--
Unigene0001735	1.05658	0.000249977	--
Unigene0001740	3.85237	2.91253e-09	--
Unigene0001745	-1.25192	1.42638e-17	PREDICTED: myb-related protein Myb4-like [Rhinolophus sinicus]
Unigene0001746	-1.83993	0.0178476	--
Unigene0001749	-3.7118	6.39545e-81	Ser/Thr phosphatase family protein [Acanthamoeba castellanii str. Neff] [Acanthamoeba castellanii]
Unigene0001751	1.66161	1.41058e-38	putative inactive shikimate kinase like 1, chloroplastic, partial [Trichinella nelsoni]
Unigene0001752	1.79513	0.00470699	--
Unigene0001756	-1.13914	0.0293089	--
Unigene0001757	-1.96408	3.36861e-06	PREDICTED: cytochrome P450 71B37-like [Rhinolophus sinicus]
Unigene0001764	-2.56454	4.93302e-05	PREDICTED: BEL1-like homeodomain protein 1 [Rhinolophus sinicus]
Unigene0001765	-8.85808	0.00610689	--
Unigene0001767	8.91389	0.0302538	--
Unigene0001771	1.36293	3.71678e-07	PREDICTED: protein FAR1-RELATED SEQUENCE 7-like, partial [Antrostomus carolinensis]
Unigene0001772	3.09777	0.0121011	--
Unigene0001780	3.69243	0.000989257	--
Unigene0001782	-1.13034	2.45892e-14	--
Unigene0001786	1.01522	8.10023e-15	PREDICTED: cytochrome P450 72A15-like, partial [Rhinolophus sinicus]
Unigene0001787	-1.60724	3.34112e-30	PREDICTED: cytochrome P450 72A15-like, partial [Rhinolophus sinicus]
Unigene0001795	-1.02231	0.0182239	--
Unigene0001796	6.78462	1.67924e-105	--
Unigene0001802	-1.47241	3.83774e-29	PREDICTED: 1,5-anhydro-D-fructose reductase-like isoform X2 [Trachymyrmex septentrionalis]
Unigene0001809	-1.09426	1.70816e-16	PREDICTED: heat stress transcription factor A-5, partial [Rhinolophus sinicus]
Unigene0001826	-2.81419	5.67622e-11	--
Unigene0001828	1.33879	4.40523e-08	PREDICTED: RHOMBOID-like protein 3 [Rhinolophus sinicus]
Unigene0001830	-5.5551	2.57251e-136	Retrovirus-related Pol polyprotein from transposon TNT 1-94 [Exaiptasia pallida]
Unigene0001832	2.34606	0.0488091	PREDICTED: multidrug resistance protein 1A-like, partial [Acanthisitta chloris]
Unigene0001841	-2.7631	0.0287802	--
Unigene0001846	2.20625	0.00609307	PREDICTED: cytochrome P450 709B3-like [Rhinolophus sinicus]
Unigene0001849	-1.09601	0.00684277	--
Unigene0001861	1.67158	7.58406e-25	PREDICTED: protein ASPARTIC PROTEASE IN GUARD CELL 1 [Rhinolophus sinicus]
Unigene0001876	2.03307	0.00529391	--
Unigene0001883	1.00602	4.37849e-15	high-affinity cGMP-specific 3',5'-cyclic phosphodiesterase 9A [Thecamonas trahens ATCC 50062]
Unigene0001884	-3.97364	5.13089e-06	--
Unigene0001890	1.04058	2.11566e-10	mitochondrial single-subunit RNA polymerase, partial [Polysphondylium pallidum]
Unigene0001899	3.40254	0.044582	--
Unigene0001900	-1.52543	0.0036683	--
Unigene0001904	-7.49239	0.00779615	--
Unigene0001906	-4.37571	1.59693e-07	--
Unigene0001907	2.4758	3.26265e-06	PREDICTED: uncharacterized protein LOC107333927 [Acropora digitifera]
Unigene0001918	-1.55778	5.69094e-19	--
Unigene0001919	10.0135	1.14257e-28	--
Unigene0001920	-2.01639	2.64082e-14	--
Unigene0001921	3.18042	1.05642e-05	--
Unigene0001922	-1.68101	0.00453379	--
Unigene0001926	1.11551	8.67654e-06	PREDICTED: nicotinate-nucleotide pyrophosphorylase [carboxylating], chloroplastic-like [Pantholops hodgsonii]
Unigene0001927	1.65964	0.017249	--
Unigene0001928	8.97154	0.003151	--
Unigene0001929	-1.14459	0.000551452	--
Unigene0001930	-8.46393	0.00245545	--
Unigene0001942	-2.13756	6.83672e-05	--
Unigene0001943	1.4708	7.20055e-35	cinnamyl-alcohol dehydrogenase family/CAD family [Salpingoeca rosetta]
Unigene0001945	-3.55346	1.43462e-12	--
Unigene0001948	10.3965	3.9009e-09	--
Unigene0001954	-5.63017	1.98443e-13	--
Unigene0001959	-1.22065	3.58147e-20	alcohol dehydrogenase (NADP+) [Angomonas deanei]
Unigene0001962	1.25487	0.0113051	--
Unigene0001968	-1.68077	1.47083e-13	PREDICTED: chromosome-associated kinesin KIF4A-like [Papilio xuthus]
Unigene0001971	3.08809	0.00497667	--
Unigene0001973	2.75792	8.6897e-11	PREDICTED: probable serine/threonine-protein kinase PBL5 [Rhinolophus sinicus]
Unigene0001975	-1.17868	1.73591e-23	class 3 lipase [Trypanosoma cruzi strain CL Brener] [Trypanosoma cruzi]
Unigene0001976	-1.53188	1.18412e-13	--
Unigene0001982	-6.73281	1.25678e-73	--
Unigene0001986	1.59458	6.4105e-08	--
Unigene0001989	1.80309	2.72791e-43	PREDICTED: subtilisin-like protease SBT1.7 [Rhinolophus sinicus]
Unigene0001994	2.17402	0.0232146	--
Unigene0001996	-1.59586	1.00757e-26	--
Unigene0002000	-1.26922	0.048855	--
Unigene0002001	-4.12169	3.41712e-05	--
Unigene0002003	-4.1162	8.18017e-05	--
Unigene0002023	-1.19824	0.0136429	--
Unigene0002026	-1.02436	7.78828e-11	--
Unigene0002033	-2.73006	0.00079462	--
Unigene0002034	-2.81534	0.00040522	PREDICTED: uncharacterized protein LOC109441638 [Rhinolophus sinicus]
Unigene0002035	1.71986	9.74891e-07	--
Unigene0002039	2.25167	2.97665e-06	--
Unigene0002040	2.57119	8.16597e-19	PREDICTED: transcription factor DIVARICATA-like [Rhinolophus sinicus]
Unigene0002045	-2.61299	3.92099e-10	--
Unigene0002047	-1.63973	2.71466e-06	--
Unigene0002052	-1.71609	0.0191876	--
Unigene0002054	-3.33137	9.8969e-58	--
Unigene0002062	2.44766	8.56011e-18	PREDICTED: uncharacterized protein LOC104520842 [Antrostomus carolinensis]
Unigene0002066	-1.80985	0.0381316	PREDICTED: rhamnogalacturonate lyase-like [Agrilus planipennis]
Unigene0002077	-2.0335	0.00258674	--
Unigene0002080	-2.64998	2.34287e-19	PREDICTED: probable 2-oxoglutarate-dependent dioxygenase ANS [Rhinolophus sinicus]
Unigene0002084	-2.12648	7.32344e-08	PREDICTED: isoamyl acetate-hydrolyzing esterase 1 homolog [Gekko japonicus]
Unigene0002089	2.43781	1.01034e-28	PREDICTED: histone acetyltransferase p300-like isoform X5 [Ictalurus punctatus]
Unigene0002090	-1.85401	0.00390522	PREDICTED: uncharacterized protein LOC106160403 [Lingula anatina]
Unigene0002091	2.58154	0.00876494	--
Unigene0002100	-1.87461	2.83493e-10	--
Unigene0002109	1.71365	8.62715e-06	--
Unigene0002111	-2.64666	2.21304e-05	pentatricopeptide repeat domain containing protein [Theileria equi]
Unigene0002113	-1.89696	0.000310808	pentatricopeptide repeat domain containing protein [Babesia bovis T2Bo]
Unigene0002138	-1.14688	0.0303692	pentatricopeptide repeat-containing protein At5g55840, related [Neospora caninum Liverpool]
Unigene0002140	-3.37148	1.68476e-09	ppr repeat-containing protein [Cyclospora cayetanensis]
Unigene0002148	-1.43173	0.0089632	--
Unigene0002150	-3.75524	0.0053713	pentatricopeptide repeat domain containing protein [Babesia bovis T2Bo]
Unigene0002152	-1.32929	0.037735	pentatricopeptide repeat-containing protein At5g55840, related [Neospora caninum Liverpool]
Unigene0002174	8.61875	0.0088759	--
Unigene0002175	2.8447	0.000484082	--
Unigene0002182	-1.36565	2.08221e-22	--
Unigene0002185	1.79698	8.07188e-12	PREDICTED: aspartyl protease family protein 2-like, partial [Rhinolophus sinicus]
Unigene0002187	-1.39557	1.44967e-19	Metal-nicotianamine transporter YSL1, partial [Trichinella nelsoni]
Unigene0002193	2.81813	0.00977618	--
Unigene0002197	1.82336	2.86752e-14	--
Unigene0002198	9.03018	9.9812e-189	PREDICTED: transcriptional adapter ADA2b, partial [Rhinolophus sinicus]
Unigene0002199	10.2076	1.04033e-12	--
Unigene0002202	1.75669	0.000425699	PREDICTED: flavin-containing monooxygenase FMO GS-OX-like 2 [Rhinolophus sinicus]
Unigene0002206	-3.73528	2.09804e-08	--
Unigene0002209	-1.80892	0.0303166	Na+/H+ antiporter-like protein [Dictyostelium lacteum]
Unigene0002211	-2.31606	1.49675e-15	--
Unigene0002212	3.4193	3.11016e-05	--
Unigene0002216	1.27695	1.48226e-06	--
Unigene0002219	-2.21073	7.7578e-48	Membrane-associated progesterone receptor component 2 [Daphnia magna]
Unigene0002222	1.91131	4.40148e-08	--
Unigene0002223	-1.64519	0.00103599	PREDICTED: probable cyclic nucleotide-gated ion channel 5, partial [Rhinolophus sinicus]
Unigene0002224	5.68241	4.48512e-23	--
Unigene0002225	-1.32748	1.23066e-08	P-type ATPase [Dictyostelium lacteum]
Unigene0002227	1.48653	0.000285973	--
Unigene0002232	1.48514	0.0117147	PREDICTED: telomeric repeat-binding factor 1 [Sinocyclocheilus grahami]
Unigene0002233	1.04586	9.40236e-16	PREDICTED: phosphatidylinositol 4-phosphate 5-kinase 5-like, partial [Rhinolophus sinicus]
Unigene0002237	-1.07219	0.00169434	--
Unigene0002239	-1.46747	6.31701e-40	PREDICTED: protein NUCLEAR FUSION DEFECTIVE 4-like, partial [Rhinolophus sinicus]
Unigene0002256	1.06441	0.0406186	--
Unigene0002259	2.21611	1.6563e-07	PREDICTED: cysteine-rich repeat secretory protein 2-like [Rhinolophus sinicus]
Unigene0002261	2.33778	3.97544e-23	--
Unigene0002271	1.43527	6.8297e-05	--
Unigene0002272	-2.63234	4.69302e-09	PREDICTED: probable LRR receptor-like serine/threonine-protein kinase At1g07650, partial [Rhinolophus sinicus]
Unigene0002273	8.91986	9.49446e-05	--
Unigene0002276	2.5408	1.21176e-10	--
Unigene0002277	-2.22967	0.00362516	--
Unigene0002282	-4.40834	4.83392e-09	--
Unigene0002285	2.96041	3.70231e-05	--
Unigene0002287	3.00664	3.94021e-11	--
Unigene0002295	3.21903	3.52445e-07	--
Unigene0002299	-1.24265	0.000111916	--
Unigene0002306	1.23901	0.000626426	--
Unigene0002314	-4.04109	4.66123e-47	--
Unigene0002317	1.19274	0.000698453	--
Unigene0002319	3.01869	3.78437e-15	--
Unigene0002321	4.77984	5.62196e-07	--
Unigene0002322	2.22332	1.40458e-07	PREDICTED: cyclin-D3-3-like [Rhinolophus sinicus]
Unigene0002329	-1.09175	7.39511e-13	--
Unigene0002331	1.9847	0.0166119	--
Unigene0002334	-3.4711	7.10957e-20	--
Unigene0002335	-2.44369	1.33085e-05	--
Unigene0002338	1.67521	9.65666e-27	PREDICTED: E2F transcription factor-like E2FD [Rhinolophus sinicus]
Unigene0002342	1.90282	0.010078	--
Unigene0002344	2.62283	6.64113e-50	--
Unigene0002345	-2.87403	9.99585e-36	--
Unigene0002346	2.44179	3.35654e-11	--
Unigene0002348	1.35706	0.00264478	--
Unigene0002351	1.23442	0.0156393	--
Unigene0002352	-5.4798	1.50065e-161	PREDICTED: coatomer subunit beta', partial [Chlamydotis macqueenii]
Unigene0002359	1.60874	2.65196e-08	--
Unigene0002363	-2.90218	0.0112233	--
Unigene0002364	-3.72145	1.4293e-10	--
Unigene0002365	2.08876	0.0111695	--
Unigene0002366	-1.54955	0.000514079	PREDICTED: probable receptor-like protein kinase At5g20050 [Rhinolophus sinicus]
Unigene0002371	2.39128	1.61495e-05	--
Unigene0002374	1.39214	0.0128881	--
Unigene0002378	2.10485	7.4946e-11	--
Unigene0002385	4.33909	0.0059219	gag-pol polyprotein [Lasius niger]
Unigene0002388	-1.22701	0.00322411	--
Unigene0002389	3.54457	3.96228e-32	--
Unigene0002394	1.76797	7.8842e-12	Lactoylglutathione lyase, partial [Trichinella spiralis]
Unigene0002403	3.63016	1.19662e-17	PREDICTED: UDP-glycosyltransferase 73B5 [Rhinolophus sinicus]
Unigene0002404	-1.37399	0.00879147	--
Unigene0002408	8.59432	0.000593368	--
Unigene0002412	5.43626	4.11463e-16	--
Unigene0002416	1.32184	2.73851e-18	--
Unigene0002418	12.1976	6.67996e-43	--
Unigene0002421	-1.4271	1.929e-23	PREDICTED: protein DA1-related 1 [Rhinolophus sinicus]
Unigene0002422	2.16735	0.000772396	--
Unigene0002423	1.8745	4.81344e-14	PREDICTED: LOW QUALITY PROTEIN: KRAB-A domain-containing protein 2, partial [Tinamus guttatus]
Unigene0002424	-5.64849	3.30285e-29	--
Unigene0002426	-4.91657	1.46782e-56	--
Unigene0002427	3.30387	4.5263e-28	--
Unigene0002430	-2.32696	6.66531e-05	--
Unigene0002436	-1.24215	8.19165e-22	--
Unigene0002437	9.91083	1.85965e-83	PREDICTED: bidirectional sugar transporter SWEET12 [Rhinolophus sinicus]
Unigene0002438	1.11639	0.00021356	--
Unigene0002445	1.10167	0.0122342	--
Unigene0002446	3.37043	1.80751e-08	--
Unigene0002447	1.02428	1.40377e-20	--
Unigene0002454	-4.847	3.57259e-09	--
Unigene0002468	11.9548	6.14705e-43	--
Unigene0002469	1.03225	0.000280981	--
Unigene0002476	1.84103	5.06106e-05	PREDICTED: cytokinin riboside 5'-monophosphate phosphoribohydrolase LOG4 [Rhinolophus sinicus]
Unigene0002479	-1.41132	1.07025e-06	--
Unigene0002499	2.7051	7.68164e-34	--
Unigene0002501	-1.9357	0.0172225	--
Unigene0002503	10.2515	6.5927e-09	PREDICTED: protein NUCLEAR FUSION DEFECTIVE 4-like [Rhinolophus sinicus]
Unigene0002508	1.51594	1.15619e-26	PREDICTED: NADH-cytochrome b5 reductase 1 [Eptesicus fuscus]
Unigene0002510	-1.03613	0.0469229	--
Unigene0002514	-1.38745	1.45218e-11	PREDICTED: UDP-glycosyltransferase 74E2 [Rhinolophus sinicus]
Unigene0002522	1.37953	1.79541e-11	DNA topoisomerase 3-alpha, partial [Calypte anna]
Unigene0002531	-1.20706	2.97077e-13	--
Unigene0002536	4.08987	2.7914e-65	--
Unigene0002546	-1.65835	5.35231e-17	PREDICTED: probable cyclic nucleotide-gated ion channel 5, partial [Rhinolophus sinicus]
Unigene0002548	1.03053	0.00222432	--
Unigene0002550	-7.64049	0.0243206	--
Unigene0002552	1.36328	7.52339e-10	--
Unigene0002555	9.28833	0.000194625	--
Unigene0002560	3.16781	9.6502e-06	--
Unigene0002571	2.04312	0.00993913	--
Unigene0002572	-1.0825	0.0124327	--
Unigene0002576	1.9598	1.44376e-10	--
Unigene0002577	2.30832	1.46673e-07	--
Unigene0002578	2.16051	1.39514e-68	PREDICTED: zinc transporter 5, partial [Rhinolophus sinicus]
Unigene0002581	-5.08233	2.19341e-05	--
Unigene0002585	5.68918	7.44977e-34	--
Unigene0002591	10.0351	7.69502e-24	ORF2 [Xenopus laevis]
Unigene0002592	8.0438	3.29364e-104	--
Unigene0002594	-3.62714	7.85462e-05	--
Unigene0002596	-4.65613	1.85611e-155	PREDICTED: probable disease resistance protein At4g33300, partial [Rhinolophus sinicus]
Unigene0002597	1.0058	1.09336e-07	PREDICTED: mitochondrial outer membrane protein porin 2 [Rhinolophus sinicus]
Unigene0002607	7.25211	0	--
Unigene0002615	-2.48187	2.80173e-55	--
Unigene0002618	2.86031	2.40793e-38	copia protein [Trichinella spiralis]
Unigene0002619	1.08447	4.15669e-19	Copper transport protein ATX1, partial [Trichinella patagoniensis]
Unigene0002621	13.8824	2.27527e-64	--
Unigene0002622	-5.94765	6.02766e-16	--
Unigene0002623	5.24704	6.92558e-27	--
Unigene0002628	-1.4159	5.60102e-07	equilibrative nucleoside transporter family protein [Dictyostelium fasciculatum]
Unigene0002632	-3.25564	7.73343e-07	hypothetical protein g.259, partial [Cuerna arida]
Unigene0002636	1.39694	0.0013301	PREDICTED: F-box/kelch-repeat protein At3g23880-like [Rhinolophus sinicus]
Unigene0002638	1.29318	1.96189e-09	PREDICTED: F-box/kelch-repeat protein At3g23880-like [Rhinolophus sinicus]
Unigene0002640	1.28328	4.15565e-20	--
Unigene0002642	2.98542	8.95596e-173	PREDICTED: homeobox protein HD-10-like [Papilio xuthus]
Unigene0002643	1.33299	0.0291267	PREDICTED: protein DETOXIFICATION 37 [Rhinolophus sinicus]
Unigene0002647	-4.22551	1.09581e-45	pol-like protein [Danio rerio]
Unigene0002648	2.91139	0.00161219	--
Unigene0002650	1.26566	1.91825e-18	PREDICTED: trans-cinnamate 4-monooxygenase [Rhinolophus sinicus]
Unigene0002651	-1.10225	4.35219e-13	nuclease Le3 [Capsaspora owczarzaki ATCC 30864]
Unigene0002660	-4.39567	3.71936e-21	PREDICTED: retrovirus-related Pol polyprotein from transposon TNT 1-94 [Cimex lectularius]
Unigene0002661	-1.97968	0.000318554	--
Unigene0002665	-2.7338	0.00689489	PREDICTED: MLO-like protein 6 [Rhinolophus sinicus]
Unigene0002673	2.27608	4.27437e-20	Benzyl alcohol O-benzoyltransferase, partial [Trichinella zimbabwensis]
Unigene0002676	9.7854	1.78344e-10	--
Unigene0002677	-11.3241	1.80617e-17	--
Unigene0002681	1.43856	0.0033539	--
Unigene0002686	-1.42855	0.0426439	--
Unigene0002689	-1.9217	0.0133304	--
Unigene0002690	3.00654	5.31269e-05	--
Unigene0002692	-2.37689	0.00440994	--
Unigene0002694	1.64378	1.07574e-07	PREDICTED: mitogen-activated protein kinase 19 [Rhinolophus sinicus]
Unigene0002696	-7.25721	5.15943e-19	--
Unigene0002703	-5.29207	9.899e-31	transmembrane protein 131 [Naegleria gruberi]
Unigene0002706	1.10153	0.0051363	--
Unigene0002709	2.89119	1.33787e-29	--
Unigene0002711	1.61068	3.43687e-11	--
Unigene0002713	10.328	3.94147e-15	Copper transport protein ATX1, partial [Trichinella patagoniensis]
Unigene0002714	1.86615	3.17839e-05	midasin [Naegleria gruberi]
Unigene0002717	-1.75036	2.21323e-25	PREDICTED: probable glycosyltransferase At5g11130-like [Saccoglossus kowalevskii]
Unigene0002719	-10.3619	3.5637e-13	--
Unigene0002720	-5.20974	1.39564e-12	--
Unigene0002721	1.12632	7.50395e-22	PREDICTED: wiskott-Aldrich syndrome protein family member 2 [Austrofundulus limnaeus]
Unigene0002724	-3.5578	4.34919e-44	--
Unigene0002730	3.02173	0.000675624	--
Unigene0002733	1.0568	3.4309e-07	--
Unigene0002739	-1.16328	1.77869e-14	RING domain-containing protein [Cryptosporidium ubiquitum]
Unigene0002740	-1.40582	7.14036e-28	--
Unigene0002744	3.64404	2.41846e-52	PREDICTED: E3 ubiquitin-protein ligase SIAH1-like [Bubalus bubalis]
Unigene0002754	1.72821	2.75419e-41	PREDICTED: prohibitin-6, mitochondrial [Rhinolophus sinicus]
Unigene0002756	1.04294	6.33291e-08	PREDICTED: uncharacterized protein LOC106819047 [Priapulus caudatus]
Unigene0002757	1.42022	1.22046e-13	Transposon Ty3-G Gag-Pol polyprotein [Thelohanellus kitauei]
Unigene0002758	9.87103	6.66538e-08	--
Unigene0002759	5.95308	5.39203e-83	--
Unigene0002760	4.02291	1.56003e-10	--
Unigene0002761	-1.4863	0.00516223	--
Unigene0002762	-6.49168	3.41975e-30	PREDICTED: probable cyclic nucleotide-gated ion channel 5, partial [Rhinolophus sinicus]
Unigene0002763	2.59946	0.00651516	--
Unigene0002765	1.64897	2.03695e-06	--
Unigene0002777	2.6173	0.000302877	--
Unigene0002779	-9.20738	1.07908e-67	--
Unigene0002784	3.66117	3.22777e-05	--
Unigene0002786	1.20909	2.28345e-12	PREDICTED: diphthine methyltransferase-like [Parasteatoda tepidariorum]
Unigene0002788	1.78999	0.00370391	--
Unigene0002791	-4.10926	1.23743e-06	PREDICTED: uncharacterized protein LOC107349625 [Acropora digitifera]
Unigene0002794	1.79984	0.00417432	PREDICTED: alpha-barbatene synthase-like, partial [Rhinolophus sinicus]
Unigene0002799	-7.55152	0.0266411	--
Unigene0002802	-2.87777	1.38319e-10	PREDICTED: LEAF RUST 10 DISEASE-RESISTANCE LOCUS RECEPTOR-LIKE PROTEIN KINASE-like 1.4, partial [Rhinolophus sinicus]
Unigene0002805	-3.21629	1.60828e-06	PREDICTED: BEL1-like homeodomain protein 1 [Rhinolophus sinicus]
Unigene0002807	-5.82304	2.4266e-67	PREDICTED: E3 ubiquitin-protein ligase RNF185-like [Parasteatoda tepidariorum]
Unigene0002808	3.05773	3.86081e-23	Retrovirus-related Pol polyprotein from transposon TNT 1-94, partial [Ceratitis capitata]
Unigene0002811	2.75324	4.10243e-18	PREDICTED: protein NRT1/ PTR FAMILY 8.3 [Rhinolophus sinicus]
Unigene0002812	2.56588	1.67693e-08	PREDICTED: protein NRT1/ PTR FAMILY 8.3 [Rhinolophus sinicus]
Unigene0002815	-2.26445	1.40853e-21	--
Unigene0002817	2.10369	2.85067e-07	Retrovirus-related Pol polyprotein from transposon TNT 1-94, partial [Trichinella zimbabwensis]
Unigene0002819	-9.22	3.13059e-126	--
Unigene0002824	-3.8021	0.000436501	--
Unigene0002829	-9.92445	0	--
Unigene0002832	-2.87649	1.35264e-07	--
Unigene0002833	-2.4381	9.15704e-35	--
Unigene0002842	1.21095	1.23492e-14	PREDICTED: small subunit processome component 20 homolog [Latimeria chalumnae]
Unigene0002849	-1.18387	2.80588e-11	3',5'-cyclic-nucleotide phosphodiesterase regA [Naegleria gruberi]
Unigene0002851	-3.90995	2.0978e-26	--
Unigene0002854	1.76813	3.18247e-05	--
Unigene0002856	-2.07922	0.000216299	--
Unigene0002857	-1.20157	0.0461811	--
Unigene0002860	8.36545	0.00721722	PREDICTED: NAC domain-containing protein 72 [Rhinolophus sinicus]
Unigene0002861	-9.52565	7.91986e-05	PREDICTED: NAC domain-containing protein 72 [Rhinolophus sinicus]
Unigene0002865	4.41576	0.00250885	--
Unigene0002868	-1.40261	0.00426709	--
Unigene0002873	1.45007	0.00167288	PREDICTED: probable disease resistance protein At4g33300, partial [Rhinolophus sinicus]
Unigene0002877	1.12777	5.72971e-09	--
Unigene0002878	1.11505	2.0012e-12	PREDICTED: probable disease resistance protein At4g33300, partial [Rhinolophus sinicus]
Unigene0002886	-2.23019	0.00140691	hypothetical protein SARC_02052 [Sphaeroforma arctica JP610]
Unigene0002889	-4.76545	5.92345e-06	PREDICTED: thaumatin-like protein 1b [Rhinolophus sinicus]
Unigene0002892	-1.04909	1.0255e-08	--
Unigene0002894	11.2759	2.05311e-17	--
Unigene0002895	1.10162	0.00374855	pentatricopeptide (PPR) repeatcontaining protein, partial [Acanthamoeba castellanii str. Neff] [Acanthamoeba castellanii]
Unigene0002898	11.7879	1.28872e-41	--
Unigene0002903	-2.31327	0.000168153	--
Unigene0002907	1.79659	0.0174237	--
Unigene0002916	4.81902	4.64661e-26	--
Unigene0002918	1.29365	3.60773e-06	PREDICTED: L-ascorbate oxidase homolog [Rhinolophus sinicus]
Unigene0002922	1.47324	0.0484993	--
Unigene0002924	1.61711	3.74327e-10	--
Unigene0002925	6.25298	6.50692e-82	PREDICTED: uncharacterized protein LOC106819047 [Priapulus caudatus]
Unigene0002933	1.21206	2.50919e-14	PREDICTED: serine acetyltransferase 3, mitochondrial-like [Rhinolophus sinicus]
Unigene0002944	-2.77601	0.00472881	--
Unigene0002951	-2.4356	0.0197877	--
Unigene0002952	1.44279	5.72844e-15	PREDICTED: casein kinase 1-like protein 3 [Rhinolophus sinicus]
Unigene0002958	4.74209	2.30422e-11	--
Unigene0002964	2.07918	0.0203995	--
Unigene0002969	1.45614	9.75721e-16	DNA-3-methyladenine glycosylase family protein [Trichomonas vaginalis G3]
Unigene0002973	1.16879	3.61922e-07	Tetratricopeptide repeat protein 7A [Tupaia chinensis]
Unigene0002976	2.11093	2.74062e-05	--
Unigene0002981	2.41778	4.37037e-32	--
Unigene0002984	-1.92257	2.02896e-06	Retrovirus-related Pol polyprotein from transposon TNT 1-94 [Daphnia magna]
Unigene0002985	-5.16672	4.10905e-05	--
Unigene0002986	-1.07205	0.0174622	--
Unigene0002992	-1.28333	6.80129e-10	PREDICTED: isoflavone reductase homolog P3 [Rhinolophus sinicus]
Unigene0003000	-1.773	4.77627e-07	--
Unigene0003006	4.70466	6.97825e-100	PREDICTED: wall-associated receptor kinase-like 8 [Rhinolophus sinicus]
Unigene0003013	2.79625	0.000337976	--
Unigene0003022	2.62528	0.0261004	--
Unigene0003024	2.23871	1.63916e-25	--
Unigene0003027	1.42345	2.60285e-37	PREDICTED: UDP-glycosyltransferase 85A2 [Rhinolophus sinicus]
Unigene0003029	-1.84377	0.0472012	--
Unigene0003033	1.84939	3.39351e-05	--
Unigene0003035	-2.43004	0.00354151	Zgc:162621 protein [Danio rerio]
Unigene0003040	-2.91172	0.00521227	--
Unigene0003046	-2.93893	0.000159458	--
Unigene0003049	2.67785	1.77507e-11	--
Unigene0003054	9.22697	0.0104509	--
Unigene0003060	1.68338	7.43825e-09	--
Unigene0003067	-13.0031	6.48024e-72	--
Unigene0003070	6.00223	4.72698e-16	--
Unigene0003075	2.27032	0.00065827	--
Unigene0003077	2.35905	0.0231228	--
Unigene0003081	-1.28813	5.63282e-14	Aquaporin TIP3-2 [Trichinella papuae]
Unigene0003082	-1.84204	0.0474644	--
Unigene0003088	-1.76547	1.26855e-06	--
Unigene0003089	1.39027	3.80512e-06	--
Unigene0003092	1.5199	0.00139802	PREDICTED: expansin-A4 [Rhinolophus sinicus]
Unigene0003096	-3.90104	1.4289e-13	--
Unigene0003099	1.28262	0.000165866	RING finger protein unkempt [Lepeophtheirus salmonis]
Unigene0003100	3.58863	0.00765624	PREDICTED: probable serine/threonine-protein kinase At5g41260 [Rhinolophus sinicus]
Unigene0003101	-2.10506	0.00039178	PREDICTED: protein trichome birefringence, partial [Rhinolophus sinicus]
Unigene0003128	-1.81002	0.000130334	--
Unigene0003140	-1.6304	0.049143	PREDICTED: auxin efflux carrier component 7, partial [Rhinolophus sinicus]
Unigene0003143	-2.81216	2.35081e-05	--
Unigene0003144	1.01286	0.0270721	--
Unigene0003150	-1.32163	0.00422986	--
Unigene0003151	-1.34328	0.00251486	--
Unigene0003152	1.40305	1.18737e-16	--
Unigene0003155	-1.58314	3.29966e-05	--
Unigene0003156	1.22514	1.91662e-13	--
Unigene0003159	7.77391	0.00409143	PREDICTED: leucine-rich repeat-containing protein 1 [Monodelphis domestica]
Unigene0003164	-1.40688	3.16682e-19	PREDICTED: bZIP transcription factor 2-like [Rhinolophus sinicus]
Unigene0003165	-1.5936	8.17577e-09	--
Unigene0003173	-2.39903	4.72565e-07	--
Unigene0003182	9.44812	6.13854e-06	--
Unigene0003183	10.3902	1.09295e-05	--
Unigene0003185	-1.79606	1.07855e-06	--
Unigene0003191	-2.01726	1.55918e-23	--
Unigene0003192	3.80662	7.66735e-58	--
Unigene0003193	1.27155	2.34589e-29	cupin superfamily protein [Acanthamoeba castellanii str. Neff] [Acanthamoeba castellanii]
Unigene0003196	1.18436	1.37668e-09	PREDICTED: protein SIEVE ELEMENT OCCLUSION B, partial [Rhinolophus sinicus]
Unigene0003197	10.544	1.84812e-17	--
Unigene0003203	-1.06768	9.3636e-06	--
Unigene0003208	-3.84275	0.000630096	--
Unigene0003209	-2.74218	2.65288e-10	--
Unigene0003210	-2.41545	0.0290772	--
Unigene0003213	12.8136	8.1226e-30	--
Unigene0003223	5.58685	1.1809e-49	--
Unigene0003227	-2.04824	2.70396e-21	--
Unigene0003228	2.09555	1.23701e-18	PREDICTED: protein NRT1/ PTR FAMILY 8.3-like, partial [Rhinolophus sinicus]
Unigene0003232	2.44717	0.00974792	--
Unigene0003236	1.08673	8.48911e-09	--
Unigene0003237	-1.68902	4.3144e-64	Transposon TX1 uncharacterized 149 kDa protein, partial [Exaiptasia pallida]
Unigene0003238	-1.44816	5.77817e-39	pol-like protein [Danio rerio]
Unigene0003239	-1.04859	2.42829e-12	--
Unigene0003241	-1.85841	1.90809e-55	--
Unigene0003242	-3.54148	2.93403e-15	--
Unigene0003243	1.48139	1.94763e-28	PREDICTED: probable alpha-glucosidase Os06g0675700 [Amphimedon queenslandica]
Unigene0003247	-1.1428	4.38234e-06	--
Unigene0003248	1.1258	4.06859e-14	PREDICTED: fatty aldehyde dehydrogenase [Otolemur garnettii]
Unigene0003257	8.69105	0.00146971	--
Unigene0003260	-2.06909	0.00537317	--
Unigene0003266	-1.51081	0.00134705	--
Unigene0003267	-1.10086	1.12693e-05	PREDICTED: L-aminoadipate-semialdehyde dehydrogenase-phosphopantetheinyl transferase [Callorhinchus milii]
Unigene0003270	-2.39522	9.87011e-36	PREDICTED: probable acyl-activating enzyme 5, peroxisomal [Rhinolophus sinicus]
Unigene0003274	-3.87049	3.62985e-25	--
Unigene0003281	-1.78339	0.000113116	--
Unigene0003282	1.03894	1.06528e-08	glycogen phosphorylase 1 [Dictyostelium purpureum]
Unigene0003285	1.01321	0.0127616	--
Unigene0003287	2.766	5.58221e-07	--
Unigene0003288	1.77008	1.97944e-13	PREDICTED: potassium transporter 3, partial [Rhinolophus sinicus]
Unigene0003291	1.85997	3.90248e-07	--
Unigene0003295	1.21938	4.53566e-05	--
Unigene0003301	-4.58539	3.1821e-12	--
Unigene0003302	-2.64981	0.00159486	--
Unigene0003304	3.51241	8.68034e-34	--
Unigene0003306	-1.4459	5.31867e-17	--
Unigene0003308	-2.82628	1.27001e-12	--
Unigene0003314	7.60239	0.0022492	--
Unigene0003316	2.77059	1.07049e-35	MLP-like protein, partial [Trichinella nelsoni]
Unigene0003318	1.53144	2.18815e-11	PREDICTED: G-type lectin S-receptor-like serine/threonine-protein kinase B120 [Rhinolophus sinicus]
Unigene0003319	1.75477	4.85297e-13	PREDICTED: probable receptor-like protein kinase At5g20050 [Rhinolophus sinicus]
Unigene0003321	2.55488	3.95648e-08	PREDICTED: lysosomal beta glucosidase-like [Pantholops hodgsonii]
Unigene0003323	3.19461	2.48353e-16	pentatricopeptide (PPR) repeatcontaining protein, partial [Acanthamoeba castellanii str. Neff] [Acanthamoeba castellanii]
Unigene0003329	10.8506	1.49467e-16	--
Unigene0003331	1.76169	1.08164e-10	--
Unigene0003333	8.25136	0	--
Unigene0003337	-1.95822	1.80067e-11	mitochondrial acyl carrier [Pseudodiaptomus poplesia]
Unigene0003339	1.81496	0.0180566	--
Unigene0003340	1.72568	4.67946e-05	PPR repeat/pentatricopeptide repeat domain containing protein, partial [Acanthamoeba castellanii str. Neff] [Acanthamoeba castellanii]
Unigene0003343	1.6246	9.18263e-05	PREDICTED: uncharacterized protein LOC109441771, partial [Rhinolophus sinicus]
Unigene0003353	3.73069	1.69628e-71	PREDICTED: DNA polymerase III subunit tau-like [Drosophila eugracilis]
Unigene0003358	2.89051	3.07371e-07	--
Unigene0003364	-2.31077	9.24377e-13	--
Unigene0003365	-1.44098	0.0189072	--
Unigene0003368	-6.18318	1.32597e-31	--
Unigene0003369	-3.99303	2.02596e-24	--
Unigene0003370	-1.49379	1.81415e-11	--
Unigene0003371	-8.39203	0.00234353	--
Unigene0003374	-1.24918	0.000397269	--
Unigene0003375	-1.36215	0.0260938	--
Unigene0003379	-2.04883	9.60458e-05	--
Unigene0003380	-5.32799	1.57398e-34	--
Unigene0003381	-1.68774	8.41378e-05	--
Unigene0003395	-1.54426	0.0423749	--
Unigene0003396	-2.56181	3.06133e-09	--
Unigene0003399	-3.54546	9.89424e-39	--
Unigene0003403	-9.00519	0	--
Unigene0003406	1.18765	1.06078e-07	pentatricopeptide repeat domain/PPR repeatcontaining protein [Acanthamoeba castellanii str. Neff] [Acanthamoeba castellanii]
Unigene0003407	2.68669	0.00985268	--
Unigene0003411	2.10343	0.00932577	hypothetical protein X777_04139 [Cerapachys biroi]
Unigene0003416	1.77404	4.96082e-16	--
Unigene0003418	1.97809	0.00716664	--
Unigene0003422	1.04294	4.41039e-15	--
Unigene0003424	1.76559	5.62116e-06	--
Unigene0003426	1.07412	2.79957e-05	--
Unigene0003432	-3.32156	1.01464e-167	PREDICTED: potassium transporter 10 [Rhinolophus sinicus]
Unigene0003433	-10.9223	9.25701e-30	--
Unigene0003444	1.9228	0.0199324	--
Unigene0003446	1.02147	3.59911e-15	PREDICTED: S-adenosylmethionine synthase 2, partial [Rhinolophus sinicus]
Unigene0003450	-5.7325	8.47173e-14	--
Unigene0003461	-4.03767	3.39939e-53	PREDICTED: protein CHUP1, chloroplastic-like, partial [Rhinolophus sinicus]
Unigene0003462	3.49887	2.84949e-09	--
Unigene0003463	1.87044	0.0478132	--
Unigene0003464	1.86899	3.96938e-39	--
Unigene0003473	5.01719	1.13238e-13	--
Unigene0003479	4.97207	1.38868e-20	--
Unigene0003484	3.91817	5.49866e-58	--
Unigene0003489	-3.27375	5.46092e-05	--
Unigene0003491	8.92055	0.00376671	--
Unigene0003495	-12.2006	9.74946e-28	--
Unigene0003497	-1.82155	1.47209e-49	PREDICTED: BAG family molecular chaperone regulator 1 [Rhinolophus sinicus]
Unigene0003509	-2.18674	0.0406082	--
Unigene0003510	1.00029	0.000208201	SJCHGC06074 protein [Schistosoma japonicum]
Unigene0003520	-1.00875	0.00251976	--
Unigene0003523	-3.91392	1.33103e-34	LYR motif-containing protein ENSP00000368165 homolog [Rana catesbeiana]
Unigene0003532	2.73789	3.08345e-21	--
Unigene0003534	-1.12539	1.79374e-16	PREDICTED: cinnamoyl-CoA reductase 1-like [Rhinolophus sinicus]
Unigene0003535	-1.53518	7.397e-07	PREDICTED: cinnamoyl-CoA reductase 1-like [Rhinolophus sinicus]
Unigene0003536	1.18569	0.00807687	PREDICTED: LOW QUALITY PROTEIN: protein STRICTOSIDINE SYNTHASE-LIKE 1-like, partial [Rhinolophus sinicus]
Unigene0003541	9.70736	9.21974e-05	--
Unigene0003543	-1.03063	1.71101e-06	PREDICTED: ankyrin repeat domain-containing protein 32 [Strongylocentrotus purpuratus]
Unigene0003547	-10.6542	3.97983e-07	--
Unigene0003554	9.02938	0.0261675	--
Unigene0003556	-1.46286	0.00278394	PREDICTED: probable 2-oxoglutarate-dependent dioxygenase At3g111800 [Rhinolophus sinicus]
Unigene0003559	-4.68941	2.66036e-11	--
Unigene0003564	1.08541	3.1961e-21	PREDICTED: probable protein phosphatase 2C 64 [Rhinolophus sinicus]
Unigene0003575	6.1376	1.8463e-09	--
Unigene0003583	3.38493	2.45266e-07	PREDICTED: abscisic acid receptor PYL5 [Rhinolophus sinicus]
Unigene0003584	11.4405	6.59529e-15	--
Unigene0003586	10.0162	1.69595e-07	--
Unigene0003588	-1.88165	0.0113462	--
Unigene0003591	-1.0939	0.0039023	hypothetical protein T12_7690, partial [Trichinella patagoniensis]
Unigene0003597	-1.78662	0.000849938	--
Unigene0003598	-1.62012	0.00100989	--
Unigene0003602	-2.14403	0.00344437	--
Unigene0003608	-1.32144	3.45293e-15	PREDICTED: translin-associated protein X [Clupea harengus]
Unigene0003615	-2.53603	0.0158676	PREDICTED: protein SENSITIVE TO PROTON RHIZOTOXICITY 1-like, partial [Rhinolophus sinicus]
Unigene0003618	2.01567	2.57258e-07	PREDICTED: zinc finger BED domain-containing protein DAYSLEEPER [Rhinolophus sinicus]
Unigene0003619	2.0538	3.52563e-11	--
Unigene0003622	1.52915	0.0131238	--
Unigene0003629	-1.18067	0.0154373	--
Unigene0003637	-1.46272	7.22766e-05	--
Unigene0003641	-1.54866	4.11914e-14	--
Unigene0003643	6.09552	1.67823e-15	--
Unigene0003649	-1.03749	1.06097e-08	PREDICTED: protein EXORDIUM-like [Rhinolophus sinicus]
Unigene0003658	2.02066	3.13947e-14	--
Unigene0003661	-1.2368	0.0414417	PREDICTED: RPM1-interacting protein 4 [Rhinolophus sinicus]
Unigene0003663	-3.29198	2.09907e-07	--
Unigene0003665	-3.06871	3.92687e-12	--
Unigene0003666	-5.86639	8.96898e-21	--
Unigene0003671	-1.20413	3.28198e-10	PREDICTED: BRASSINOSTEROID INSENSITIVE 1-associated receptor kinase 1 [Rhinolophus sinicus]
Unigene0003674	8.46052	0.00318363	--
Unigene0003675	-1.79142	0.000940498	--
Unigene0003679	-1.11339	0.0037868	PREDICTED: probable WRKY transcription factor 11 [Rhinolophus sinicus]
Unigene0003681	-1.85203	1.09328e-06	--
Unigene0003683	2.32169	1.8659e-33	phosphoglycerate mutase [Salpingoeca rosetta]
Unigene0003686	-12.0671	2.37892e-19	--
Unigene0003702	8.56529	0.0124274	--
Unigene0003709	1.23935	0.0086628	--
Unigene0003710	-1.28432	1.96828e-11	--
Unigene0003711	-2.90828	0.0246594	--
Unigene0003713	-1.86023	0.0205034	--
Unigene0003718	-1.34728	6.85186e-11	--
Unigene0003724	1.27794	0.00236292	Retrovirus-related Pol polyprotein from transposon [Daphnia magna]
Unigene0003731	-4.57655	2.25358e-70	--
Unigene0003732	1.92556	5.57351e-15	PREDICTED: LOW QUALITY PROTEIN: KRAB-A domain-containing protein 2, partial [Tinamus guttatus]
Unigene0003733	1.95595	2.83947e-30	PREDICTED: protein MAATS1 isoform X1 [Danio rerio]
Unigene0003737	11.6872	1.21985e-21	--
Unigene0003739	1.87235	1.08002e-31	PREDICTED: solute carrier family 2, facilitated glucose transporter member 10 isoform X2 [Xenopus tropicalis]
Unigene0003743	1.10848	1.26446e-06	PREDICTED: rop guanine nucleotide exchange factor 14 [Rhinolophus sinicus]
Unigene0003750	-1.72302	6.88922e-25	PREDICTED: inactive protein kinase SELMODRAFT_444075-like [Rhinolophus sinicus]
Unigene0003754	-3.78244	8.89704e-38	--
Unigene0003758	-1.0262	2.39639e-07	Retrovirus-related Pol polyprotein from transposon TNT 1-94 [Exaiptasia pallida]
Unigene0003760	1.3469	0.0129142	--
Unigene0003761	-1.08765	0.006899	PREDICTED: probable mitochondrial-processing peptidase subunit beta, mitochondrial [Rhinolophus sinicus]
Unigene0003776	-2.62871	0.00126872	--
Unigene0003779	3.37018	1.78844e-06	PREDICTED: NHL repeat-containing protein 2 isoform X1 [Harpegnathos saltator]
Unigene0003780	-2.22338	5.70678e-33	PREDICTED: pinoresinol reductase 2 [Rhinolophus sinicus]
Unigene0003782	-12.055	3.05443e-16	--
Unigene0003785	3.92655	0.0016767	PREDICTED: DNA repair protein complementing XP-G cells homolog [Halyomorpha halys]
Unigene0003791	-1.5285	0.000299731	amidohydrolase 2 family protein [Dictyostelium fasciculatum]
Unigene0003792	-1.2388	0.0103502	Spliceosomal protein DIB1 [Intoshia linei]
Unigene0003796	-3.28728	4.69113e-07	--
Unigene0003799	1.25623	1.93055e-10	--
Unigene0003801	-2.72059	1.38186e-23	PREDICTED: LOW QUALITY PROTEIN: KRAB-A domain-containing protein 2, partial [Tinamus guttatus]
Unigene0003802	1.73378	1.59601e-07	pentatricopeptide repeat domain/PPR repeatcontaining protein [Acanthamoeba castellanii str. Neff] [Acanthamoeba castellanii]
Unigene0003807	3.90386	1.28816e-05	protease-associated pa [Lasius niger]
Unigene0003808	2.66187	7.02039e-05	--
Unigene0003810	1.34642	7.0648e-18	flavoprotein YCP4 [Sphaeroforma arctica JP610]
Unigene0003812	-2.10825	8.69245e-17	PREDICTED: G-type lectin S-receptor-like serine/threonine-protein kinase B120 [Rhinolophus sinicus]
Unigene0003815	-2.86873	0.000259	--
Unigene0003828	1.01756	0.00468135	PREDICTED: 5' exonuclease Apollo-like [Sinocyclocheilus rhinocerous]
Unigene0003829	2.57542	9.11988e-17	PREDICTED: LOW QUALITY PROTEIN: leucine-rich repeat receptor-like protein kinase PEPR2 [Rhinolophus sinicus]
Unigene0003840	-1.48244	6.92223e-38	retrovirus-related Pol polyprotein from transposon TNT 1-94 [Trichinella spiralis]
Unigene0003841	-1.47327	2.67334e-26	retrovirus-related pol polyprotein from transposon tnt 1-94 [Lasius niger]
Unigene0003842	-4.41535	1.0595e-224	PREDICTED: probable galactinol--sucrose galactosyltransferase 5, partial [Rhinolophus sinicus]
Unigene0003843	1.32734	2.41332e-05	--
Unigene0003852	1.90574	4.92299e-07	PREDICTED: GDSL esterase/lipase At2g23540, partial [Rhinolophus sinicus]
Unigene0003858	-3.43452	1.05688e-30	--
Unigene0003861	-1.34285	7.48632e-27	PREDICTED: F-box/LRR-repeat protein 14-like, partial [Rhinolophus sinicus]
Unigene0003862	-1.46227	0.0393351	--
Unigene0003873	-1.99081	6.7182e-19	PREDICTED: BTB/POZ domain-containing protein At5g48800-like [Saccoglossus kowalevskii]
Unigene0003876	2.10866	4.55873e-54	alanineglyoxylate aminotransferase [Acanthamoeba castellanii str. Neff] [Acanthamoeba castellanii]
Unigene0003878	10.1779	6.80743e-06	--
Unigene0003880	1.18938	8.85729e-19	yrdC domain-containing protein, partial [Cricetulus griseus]
Unigene0003881	10.6088	4.02774e-07	--
Unigene0003883	-1.81872	0.000210155	--
Unigene0003885	-1.59214	1.8963e-06	--
Unigene0003893	1.20745	0.0222053	--
Unigene0003895	-2.88783	1.9356e-07	PREDICTED: probable LRR receptor-like serine/threonine-protein kinase At1g67720, partial [Rhinolophus sinicus]
Unigene0003898	5.05395	0.000161827	--
Unigene0003899	1.7149	0.0359151	--
Unigene0003907	1.34982	0.000939977	--
Unigene0003910	-3.47182	2.7507e-15	--
Unigene0003914	-3.53495	7.22539e-06	--
Unigene0003917	1.7178	2.23215e-05	PREDICTED: LOW QUALITY PROTEIN: calmodulin-like protein 12 [Amphimedon queenslandica]
Unigene0003918	-2.07508	0.00281932	--
Unigene0003919	1.64093	4.56052e-05	PREDICTED: elongation factor 1-beta 1 [Rhinolophus sinicus]
Unigene0003921	2.985	0.00146769	--
Unigene0003926	-1.22472	2.40305e-18	PREDICTED: BAG family molecular chaperone regulator 3 [Rhinolophus sinicus]
Unigene0003928	5.0945	1.2395e-102	--
Unigene0003932	4.02036	0.0170708	--
Unigene0003951	-2.12309	0.00397654	--
Unigene0003953	10.644	4.39632e-06	LINE-1 reverse transcriptase -like protein [Trichinella sp. T6]
Unigene0003954	8.98132	2.12567e-05	LINE-1 reverse transcriptase -like protein [Trichinella sp. T6]
Unigene0003955	-1.72041	3.85751e-09	PREDICTED: RING-H2 finger protein ATL64-like [Rhinolophus sinicus]
Unigene0003964	-3.777	1.18148e-50	--
Unigene0003965	-5.1873	7.50533e-277	pol-like protein [Ciona intestinalis]
Unigene0003970	-1.11349	0.0238206	--
Unigene0003976	4.57934	4.75569e-06	--
Unigene0003977	1.67491	7.40161e-45	PREDICTED: sulfite oxidase, partial [Rhinolophus sinicus]
Unigene0003993	-3.14426	2.51002e-50	PREDICTED: probable disease resistance protein At4g33300, partial [Rhinolophus sinicus]
Unigene0003997	1.06531	0.000258514	--
Unigene0004001	2.0193	0.000190815	--
Unigene0004005	-2.024	2.07201e-05	PREDICTED: probable receptor-like protein kinase At5g20050 [Rhinolophus sinicus]
Unigene0004011	-2.27607	1.24325e-13	--
Unigene0004014	-8.8331	0.00347755	--
Unigene0004018	2.98178	3.79211e-05	--
Unigene0004020	4.60013	3.65021e-06	--
Unigene0004028	-1.95043	1.53034e-44	--
Unigene0004035	8.21482	4.47e-287	--
Unigene0004036	9.67119	5.16415e-05	--
Unigene0004042	-1.98287	0.0196078	--
Unigene0004043	-3.45707	5.62414e-11	PREDICTED: FT-interacting protein 1-like [Rhinolophus sinicus]
Unigene0004044	-2.24063	2.09682e-06	--
Unigene0004056	1.06831	0.00762919	--
Unigene0004063	-7.01098	1.45913e-31	pol-like protein [Ciona intestinalis]
Unigene0004065	5.01339	4.45136e-31	--
Unigene0004069	-2.76821	0.000316669	--
Unigene0004071	-3.38591	6.0474e-24	--
Unigene0004079	2.642	2.2922e-30	--
Unigene0004081	1.01543	3.71595e-09	PREDICTED: D-3-phosphoglycerate dehydrogenase 1, chloroplastic-like [Rhinolophus sinicus]
Unigene0004084	2.89711	1.56036e-09	PREDICTED: myb family transcription factor EFM-like [Rhinolophus sinicus]
Unigene0004087	-3.41532	2.83013e-24	--
Unigene0004092	-1.23228	0.00284058	--
Unigene0004094	10.4243	8.29185e-06	--
Unigene0004096	3.27151	0.0375789	--
Unigene0004098	-1.75997	0.0075832	PREDICTED: calcium-dependent protein kinase 1, partial [Rhinolophus sinicus]
Unigene0004099	-1.17942	0.000146007	--
Unigene0004104	-1.88958	0.0100696	PREDICTED: glutamate carboxypeptidase 2-like isoform X2 [Acropora digitifera]
Unigene0004107	2.71927	0.0116527	--
Unigene0004115	-1.12928	1.24158e-25	PREDICTED: probable galacturonosyltransferase-like 10 [Rhinolophus sinicus]
Unigene0004116	-1.62077	0.0304365	--
Unigene0004123	-2.0426	0.00166405	--
Unigene0004125	-4.47541	4.79564e-143	--
Unigene0004132	3.76388	0.0011742	--
Unigene0004137	-1.77177	3.91054e-13	PREDICTED: DNA (cytosine-5)-methyltransferase PliMCI-like [Monomorium pharaonis]
Unigene0004142	2.73698	0.00521859	--
Unigene0004146	10.0981	7.83265e-06	--
Unigene0004149	1.21376	2.54552e-19	--
Unigene0004151	1.2498	9.90613e-22	--
Unigene0004169	-2.04208	3.20673e-20	PREDICTED: IQ domain-containing protein IQM2, partial [Rhinolophus sinicus]
Unigene0004171	3.32506	0.0214839	hypothetical transcript [Hymenolepis microstoma]
Unigene0004173	3.13983	5.97783e-24	PREDICTED: casein kinase 1-like protein 5 [Rhinolophus sinicus]
Unigene0004178	-1.2969	0.0224048	--
Unigene0004183	-1.93677	0.035015	--
Unigene0004185	-2.5385	3.25625e-89	--
Unigene0004192	2.97872	2.44319e-36	--
Unigene0004194	8.69882	0.00560471	--
Unigene0004198	-10.067	5.6022e-06	--
Unigene0004207	1.10704	5.56213e-06	PREDICTED: solute carrier family 2, facilitated glucose transporter member 3 [Ochotona princeps]
Unigene0004215	-1.23092	1.38268e-18	PREDICTED: transcription factor MYB122-like [Rhinolophus sinicus]
Unigene0004222	1.86688	0.0064489	--
Unigene0004229	1.90512	0.00112638	--
Unigene0004231	2.26199	1.64476e-12	PREDICTED: LOW QUALITY PROTEIN: leucine-rich repeat receptor-like protein kinase PEPR2 [Rhinolophus sinicus]
Unigene0004232	-1.30116	0.0355275	PREDICTED: expansin-A4 [Rhinolophus sinicus]
Unigene0004236	3.28864	0.000900685	--
Unigene0004244	-2.34635	0.0452268	--
Unigene0004246	-2.34939	2.4198e-05	PREDICTED: G-type lectin S-receptor-like serine/threonine-protein kinase At1g11330, partial [Rhinolophus sinicus]
Unigene0004249	9.46277	0.00042183	--
Unigene0004253	-1.13707	0.0285636	--
Unigene0004256	7.9804	1.92122e-53	--
Unigene0004260	2.11308	0.0114436	--
Unigene0004262	-1.2145	8.37647e-05	--
Unigene0004265	1.38685	0.000414718	--
Unigene0004266	1.30013	5.72173e-13	--
Unigene0004269	1.09235	3.55104e-10	--
Unigene0004272	-3.79942	0.00034677	--
Unigene0004273	2.1959	1.30213e-05	--
Unigene0004274	-1.94342	0.0363527	--
Unigene0004276	-1.91001	0.00293692	--
Unigene0004278	-1.46756	9.78957e-44	PREDICTED: UDP-glycosyltransferase 71C5 [Rhinolophus sinicus]
Unigene0004279	-12.1804	2.6543e-19	--
Unigene0004280	3.04749	4.78373e-10	--
Unigene0004290	-1.60649	3.92415e-09	PREDICTED: probable 2-oxoglutarate-dependent dioxygenase ANS [Rhinolophus sinicus]
Unigene0004292	11.7196	1.07704e-43	--
Unigene0004298	-1.88361	5.58515e-10	--
Unigene0004300	-1.05622	0.00010935	--
Unigene0004301	-3.91007	1.50152e-05	--
Unigene0004302	10.2152	1.56601e-06	--
Unigene0004307	-9.36428	0.000323641	--
Unigene0004311	7.67779	4.29883e-124	PREDICTED: leucine-rich repeat and death domain-containing protein 1-like [Branchiostoma belcheri]
Unigene0004315	-2.04273	4.04023e-07	PREDICTED: caffeoylshikimate esterase-like [Rhinolophus sinicus]
Unigene0004320	1.05045	1.75239e-05	PREDICTED: probable disease resistance protein At4g33300, partial [Rhinolophus sinicus]
Unigene0004324	1.65764	0.000734979	--
Unigene0004325	1.07592	0.0135543	PPR repeat/pentatricopeptide repeat domain containing protein, partial [Acanthamoeba castellanii str. Neff] [Acanthamoeba castellanii]
Unigene0004326	-1.91328	0.000693524	--
Unigene0004335	5.92661	2.11776e-08	--
Unigene0004336	10.6282	7.04767e-07	--
Unigene0004338	2.42571	4.08653e-09	--
Unigene0004339	-1.88107	6.00209e-17	PREDICTED: UDP-glycosyltransferase 72E1, partial [Rhinolophus sinicus]
Unigene0004343	1.67576	0.000135414	--
Unigene0004350	1.19066	6.89953e-17	zinc finger protein 511 [Danio rerio]
Unigene0004352	3.89602	0.0211834	--
Unigene0004359	-2.28365	5.28848e-05	--
Unigene0004363	-1.58665	0.00240795	--
Unigene0004367	-9.90783	1.6569e-96	--
Unigene0004369	-1.16005	3.32257e-22	PREDICTED: myb-related protein 305-like [Rhinolophus sinicus]
Unigene0004371	8.49252	0.00102827	--
Unigene0004382	1.4061	2.05591e-13	PREDICTED: delta(24)-sterol reductase-like [Rhinolophus sinicus]
Unigene0004385	1.9801	3.16177e-05	--
Unigene0004390	1.27532	3.86148e-13	--
Unigene0004391	1.15568	3.17279e-15	PREDICTED: F-box protein PP2-B10-like, partial [Rhinolophus sinicus]
Unigene0004398	1.09777	0.0390461	--
Unigene0004400	-1.10932	0.000877489	DNA-binding protein MNB1B [Trichinella patagoniensis]
Unigene0004406	3.73956	0.00238463	--
Unigene0004409	1.88551	3.85044e-12	--
Unigene0004413	1.42485	6.19686e-06	--
Unigene0004416	-1.87331	3.60703e-34	PREDICTED: condensin complex subunit 1 isoform X3 [Dasypus novemcinctus]
Unigene0004420	3.70117	1.73171e-06	--
Unigene0004423	1.58345	0.0108157	--
Unigene0004429	2.89093	0.0027698	--
Unigene0004437	-1.60131	1.28141e-14	--
Unigene0004439	1.44243	7.88335e-09	PREDICTED: uncharacterized protein LOC109442341, partial [Rhinolophus sinicus]
Unigene0004440	-1.54662	6.86356e-05	--
Unigene0004448	1.34531	8.31585e-21	PREDICTED: probable ATP-dependent RNA helicase DHX35 [Hippocampus comes]
Unigene0004449	12.6903	5.88657e-26	--
Unigene0004450	-1.28572	1.03098e-14	spg1, Ras superfamily GTPase [Dictyostelium purpureum]
Unigene0004453	-2.22719	5.10551e-17	--
Unigene0004457	-3.08878	0.0012692	--
Unigene0004464	1.06713	7.87045e-08	PREDICTED: probable glutathione S-transferase [Aplysia californica]
Unigene0004468	1.91463	0.00578998	PREDICTED: squamosa promoter-binding-like protein 1 [Rhinolophus sinicus]
Unigene0004470	-1.81075	9.06569e-28	--
Unigene0004472	-2.05347	7.06157e-05	putative disease resistance protein RGA4, partial [Trichinella nelsoni]
Unigene0004483	1.19551	7.96138e-05	--
Unigene0004489	-1.08782	5.89797e-05	--
Unigene0004490	-1.73634	0.000712895	--
Unigene0004492	-1.43978	0.0013855	--
Unigene0004496	-1.04863	0.00132964	--
Unigene0004501	-1.89774	6.65583e-09	PREDICTED: leucine-rich repeat protein soc-2 homolog [Rhagoletis zephyria]
Unigene0004506	-1.14716	2.9721e-11	--
Unigene0004508	1.35412	3.37469e-06	leucine-rich repeat-containing protein 1 [Loa loa]
Unigene0004514	11.79	3.75921e-15	--
Unigene0004516	-1.52493	0.00942244	60S ribosomal protein L27a [Plasmodium vivax Sal-1]
Unigene0004517	3.1438	1.06408e-05	--
Unigene0004523	1.20408	0.000249709	--
Unigene0004524	-2.00635	0.000359476	PREDICTED: protein ANTAGONIST OF LIKE HETEROCHROMATIN PROTEIN 1-like isoform X4 [Hippocampus comes]
Unigene0004526	1.06397	6.56217e-06	--
Unigene0004529	-10.1337	3.52099e-05	--
Unigene0004531	5.6125	2.05872e-06	--
Unigene0004534	-3.33144	1.90952e-32	PREDICTED: DNA-directed RNA polymerases II and IV subunit 5A [Rhinolophus sinicus]
Unigene0004538	-2.9929	0.00157239	--
Unigene0004541	1.90706	0.0270791	Heat shock cognate 70 kDa protein 2, partial [Trichinella patagoniensis]
Unigene0004545	-4.40747	0.0024535	--
Unigene0004556	1.50635	0.0286843	--
Unigene0004557	3.90907	0.000186351	--
Unigene0004567	-1.17377	4.87604e-09	PREDICTED: probable serine/threonine-protein kinase PBL5 [Rhinolophus sinicus]
Unigene0004569	-1.16411	7.36573e-08	--
Unigene0004574	-1.86914	5.52231e-10	--
Unigene0004575	-1.40611	7.94098e-08	--
Unigene0004576	-2.68576	0.00118812	--
Unigene0004578	8.56084	0.0277826	--
Unigene0004579	1.9878	2.70765e-06	PREDICTED: LOW QUALITY PROTEIN: KRAB-A domain-containing protein 2, partial [Tinamus guttatus]
Unigene0004582	-1.29232	0.00283049	--
Unigene0004585	-2.13389	0.000683384	PREDICTED: protein RTF1 homolog [Rhinolophus sinicus]
Unigene0004586	6.58796	1.85369e-40	--
Unigene0004588	1.86521	1.85444e-08	PREDICTED: traB domain-containing protein-like [Rhinolophus sinicus]
Unigene0004591	2.5017	0.0203028	--
Unigene0004594	1.46026	3.81516e-10	--
Unigene0004596	-8.84904	0.0172499	--
Unigene0004598	9.95478	3.90423e-234	PREDICTED: lactase-phlorizin hydrolase-like [Aedes albopictus]
Unigene0004600	1.13593	0.000395155	PREDICTED: peroxidase 15 [Rhinolophus sinicus]
Unigene0004603	-4.15948	4.41971e-77	PREDICTED: probable disease resistance protein At4g33300, partial [Rhinolophus sinicus]
Unigene0004604	2.77767	0.0453476	--
Unigene0004607	-3.83292	5.13255e-05	--
Unigene0004612	-1.12503	1.01194e-06	PREDICTED: GATA transcription factor 8 [Rhinolophus sinicus]
Unigene0004613	3.18313	4.08676e-23	--
Unigene0004626	2.92549	0.000296112	--
Unigene0004633	-1.3741	2.8286e-34	PREDICTED: serine/arginine-rich splicing factor 12 [Amphimedon queenslandica]
Unigene0004639	-1.72651	5.25976e-31	--
Unigene0004640	-8.42038	8.10981e-05	--
Unigene0004645	1.18522	1.82516e-07	NB-ARC domain-containing protein [Thecamonas trahens ATCC 50062]
Unigene0004646	1.69373	3.742e-19	PREDICTED: IAA-amino acid hydrolase ILR1-like 6 [Rhinolophus sinicus]
Unigene0004654	1.04978	8.27314e-23	fructose-bisphosphate aldolase A-like protein [Dermanyssus gallinae]
Unigene0004657	-1.30059	0.000785344	--
Unigene0004661	-1.01665	4.73037e-08	--
Unigene0004663	3.91101	0.00102636	--
Unigene0004668	2.513	0.0130166	--
Unigene0004670	-3.5532	0.00632265	--
Unigene0004672	-1.14794	5.02959e-24	PREDICTED: spermine synthase [Rhinolophus sinicus]
Unigene0004674	1.02342	1.48028e-07	--
Unigene0004675	8.56555	0.0142135	PREDICTED: probable WRKY transcription factor 62 [Rhinolophus sinicus]
Unigene0004678	-2.33222	0.0398457	--
Unigene0004679	3.64589	0.0486231	--
Unigene0004681	1.05694	6.59097e-10	--
Unigene0004683	1.6265	3.02297e-36	PREDICTED: ABC transporter B family member 4 [Rhinolophus sinicus]
Unigene0004685	-1.77267	2.44019e-11	PREDICTED: probable carboxylesterase 120 [Rhinolophus sinicus]
Unigene0004692	1.42919	0.0014543	--
Unigene0004698	-3.40345	3.5221e-34	PREDICTED: G-type lectin S-receptor-like serine/threonine-protein kinase B120 [Rhinolophus sinicus]
Unigene0004703	1.56747	1.72715e-16	--
Unigene0004704	-1.06885	9.13235e-21	PREDICTED: auxin response factor 9-like, partial [Rhinolophus sinicus]
Unigene0004711	1.28017	0.0180341	--
Unigene0004722	6.12924	1.44687e-31	--
Unigene0004727	-3.48506	0.000119884	--
Unigene0004730	1.00533	4.9587e-05	PREDICTED: probable WRKY transcription factor 48, partial [Rhinolophus sinicus]
Unigene0004732	2.8429	7.42081e-23	pentatricopeptide (PPR) repeatcontaining protein, partial [Acanthamoeba castellanii str. Neff] [Acanthamoeba castellanii]
Unigene0004735	-1.8541	0.00279117	--
Unigene0004736	-1.0036	3.87683e-21	PREDICTED: probable serine/threonine-protein kinase PBL5 [Rhinolophus sinicus]
Unigene0004737	5.36278	1.1872e-25	--
Unigene0004741	2.24018	0.00207794	--
Unigene0004747	1.76671	0.0295189	--
Unigene0004749	1.62592	8.48699e-06	pentatricopeptide repeat-containing protein At5g55840, related [Neospora caninum Liverpool]
Unigene0004754	9.29585	0.0011685	--
Unigene0004757	-3.05282	1.31718e-09	--
Unigene0004763	-3.70919	1.34527e-05	PREDICTED: methyltransferase-like protein 7A [Myotis lucifugus]
Unigene0004764	2.78181	2.15412e-11	--
Unigene0004765	1.23966	5.06847e-08	--
Unigene0004773	-1.51166	0.000209873	PREDICTED: ceramide-1-phosphate transfer protein [Polistes canadensis]
Unigene0004775	-1.8063	0.00985343	--
Unigene0004788	-1.34161	2.13035e-05	PREDICTED: probable inactive receptor-like protein kinase At3g56050 [Rhinolophus sinicus]
Unigene0004789	-1.0307	0.00129437	PREDICTED: exocyst complex component EXO70B1 [Rhinolophus sinicus]
Unigene0004793	-1.37964	1.03017e-16	--
Unigene0004794	-1.79493	0.0144628	--
Unigene0004799	1.4516	2.31894e-05	PREDICTED: beta-galactosidase 5 [Rhinolophus sinicus]
Unigene0004803	1.14494	9.83191e-05	PREDICTED: meiosis arrest female protein 1 [Strongylocentrotus purpuratus]
Unigene0004807	9.26889	8.97004e-08	--
Unigene0004808	2.32548	8.55804e-17	PREDICTED: probable disease resistance protein At4g33300, partial [Rhinolophus sinicus]
Unigene0004809	1.21343	0.0130398	PREDICTED: probable leucine-rich repeat receptor-like protein kinase At5g05160, partial [Rhinolophus sinicus]
Unigene0004814	-9.86522	0.000247068	--
Unigene0004824	1.47355	0.00568253	PREDICTED: probable sodium/metabolite cotransporter BASS1, chloroplastic-like [Pantholops hodgsonii]
Unigene0004825	1.97416	3.9762e-05	PREDICTED: probable sodium/metabolite cotransporter BASS1, chloroplastic-like [Pantholops hodgsonii]
Unigene0004829	10.2166	0.014189	putative sheath protein, partial [Sitobion avenae]
Unigene0004830	11.6118	0.000858156	hCG2041002, partial [Homo sapiens]
Unigene0004831	-3.19296	0.000131444	unnamed protein product [Homo sapiens]
Unigene0004837	-1.46187	5.15129e-05	--
Unigene0004846	-2.32966	1.79704e-42	--
Unigene0004847	-2.81705	0.00155793	--
Unigene0004849	1.0255	0.00893742	--
Unigene0004850	1.05681	2.72715e-26	1-hydroxy-2-methyl-2-(e)-butenyl 4-diphosphate synthase [Theileria orientalis strain Shintoku] [Theileria orientalis]
Unigene0004857	1.20306	1.22689e-05	pentatricopeptide (PPR) repeatcontaining protein, partial [Acanthamoeba castellanii str. Neff] [Acanthamoeba castellanii]
Unigene0004859	-2.29778	3.97685e-08	--
Unigene0004870	9.87785	1.76401e-05	--
Unigene0004875	-1.89485	0.00206168	PREDICTED: GATA transcription factor 11-like [Rhinolophus sinicus]
Unigene0004886	12.1653	8.13684e-46	--
Unigene0004890	1.59349	1.60483e-10	PREDICTED: uncharacterized protein LOC107338726 [Acropora digitifera]
Unigene0004893	-1.8011	0.00332278	--
Unigene0004895	1.28481	5.98949e-09	--
Unigene0004898	-2.04328	2.07152e-22	EF-hand_1 domain-containing protein, partial [Charistephane fugiens]
Unigene0004906	-1.13327	0.00210358	--
Unigene0004907	1.37218	1.6517e-06	pentatricopeptide (PPR) repeatcontaining protein, partial [Acanthamoeba castellanii str. Neff] [Acanthamoeba castellanii]
Unigene0004913	-1.16311	1.09049e-13	PREDICTED: very-long-chain 3-oxoacyl-CoA reductase 1 [Rhinolophus sinicus]
Unigene0004914	-1.4455	0.00724444	--
Unigene0004923	-2.34544	0.00128293	--
Unigene0004926	1.31219	2.31463e-30	peptide deformylase [Bigelowiella natans]
Unigene0004927	5.34635	3.53038e-32	peptide deformylase [Plasmodium reichenowi]
Unigene0004929	1.02408	0.000519557	PREDICTED: heat stress transcription factor A-2 [Rhinolophus sinicus]
Unigene0004931	1.03035	8.91967e-11	WD repeat-containing protein 74 [Exaiptasia pallida]
Unigene0004936	-1.38859	4.47326e-22	PREDICTED: epoxide hydrolase 3-like [Pantholops hodgsonii]
Unigene0004939	-2.1797	1.0448e-15	--
Unigene0004940	-3.24623	4.06058e-23	--
Unigene0004941	4.77808	3.92678e-25	--
Unigene0004943	-4.33065	0.0204551	--
Unigene0004944	-2.99287	2.02186e-27	--
Unigene0004945	2.83109	1.47904e-07	--
Unigene0004947	3.57061	5.71362e-09	PREDICTED: GDSL esterase/lipase At1g28580-like, partial [Rhinolophus sinicus]
Unigene0004951	3.20665	6.13909e-10	--
Unigene0004952	5.16183	4.90398e-20	--
Unigene0004954	1.00839	4.43855e-24	Peptidyl-prolyl cis-trans isomerase FKBP12, partial [Stegodyphus mimosarum]
Unigene0004963	-3.72642	1.252e-67	--
Unigene0004965	-1.59127	0.0207062	--
Unigene0004970	2.2193	3.26152e-15	PREDICTED: UDP-glycosyltransferase 85A2 [Rhinolophus sinicus]
Unigene0004973	-1.52839	0.0382675	--
Unigene0004977	2.51153	0.00292557	--
Unigene0004982	-10.5174	1.21095e-06	--
Unigene0004985	-1.45977	1.45804e-29	PREDICTED: fructosamine-3-kinase [Geospiza fortis]
Unigene0004989	3.70178	1.89086e-12	--
Unigene0004992	8.0142	6.21162e-54	--
Unigene0004995	-1.12527	3.16907e-10	PREDICTED: NAC domain-containing protein 102 [Rhinolophus sinicus]
Unigene0004996	-1.03786	9.72726e-08	PREDICTED: external alternative NAD(P)H-ubiquinone oxidoreductase B2, mitochondrial, partial [Rhinolophus sinicus]
Unigene0005000	-10.2155	3.84661e-07	--
Unigene0005002	2.9912	1.43086e-37	PREDICTED: ethylene-responsive transcription factor ERF034-like [Rhinolophus sinicus]
Unigene0005005	-1.04701	5.83617e-11	--
Unigene0005006	-3.99338	2.3724e-18	--
Unigene0005011	-1.35605	4.8604e-06	PREDICTED: NAC domain-containing protein 92-like [Rhinolophus sinicus]
Unigene0005020	-1.48663	5.99537e-09	PREDICTED: receptor-like protein kinase FERONIA [Rhinolophus sinicus]
Unigene0005022	4.52239	8.0864e-10	--
Unigene0005024	3.54813	5.32804e-06	--
Unigene0005025	1.74175	0.00744974	--
Unigene0005027	-1.25321	0.000100833	PREDICTED: polygalacturonase 1 beta-like protein 3, partial [Rhinolophus sinicus]
Unigene0005031	2.21092	5.43823e-23	PREDICTED: tetratricopeptide repeat protein 7B isoform X2 [Miniopterus natalensis]
Unigene0005032	2.63023	0.00113421	--
Unigene0005040	1.18512	2.79087e-12	PREDICTED: diphthamide biosynthesis protein 2 [Pygocentrus nattereri]
Unigene0005046	-1.66618	7.60504e-10	--
Unigene0005048	1.98712	0.000366065	PREDICTED: E3 ubiquitin-protein ligase UHRF1-like [Biomphalaria glabrata]
Unigene0005050	-2.49148	0.039113	--
Unigene0005053	1.06316	1.89852e-16	--
Unigene0005055	-3.16723	0.00326257	PREDICTED: salicylate/benzoate carboxyl methyltransferase-like [Rhinolophus sinicus]
Unigene0005064	2.41273	0.0370714	--
Unigene0005068	1.52608	9.81592e-57	PREDICTED: linoleate 9S-lipoxygenase 5, chloroplastic [Rhinolophus sinicus]
Unigene0005069	1.56612	1.48052e-54	PREDICTED: linoleate 9S-lipoxygenase 5, chloroplastic [Rhinolophus sinicus]
Unigene0005073	-4.60536	0.00103864	--
Unigene0005080	-2.21506	1.17223e-08	PREDICTED: cycloartenol synthase, partial [Rhinolophus sinicus]
Unigene0005083	-1.22705	0.0127616	--
Unigene0005084	1.08748	1.6283e-21	--
Unigene0005092	-9.27092	9.75087e-06	--
Unigene0005093	1.06841	0.0095248	--
Unigene0005094	10.3852	5.22303e-29	PREDICTED: F-box/kelch-repeat protein At3g23880-like [Rhinolophus sinicus]
Unigene0005096	2.01937	2.19325e-11	--
Unigene0005099	-1.67423	0.0101796	--
Unigene0005102	3.4362	4.3453e-08	--
Unigene0005105	2.30425	0.010148	--
Unigene0005110	-3.18399	9.63294e-09	--
Unigene0005111	-3.78845	3.91712e-66	--
Unigene0005112	-10.3129	6.1755e-07	--
Unigene0005121	-2.15249	0.00703968	--
Unigene0005122	-1.56756	1.68059e-10	pentatricopeptide repeat domain/PPR repeatcontaining protein [Acanthamoeba castellanii str. Neff] [Acanthamoeba castellanii]
Unigene0005126	1.22421	3.00001e-27	PREDICTED: beta-glucosidase 10-like, partial [Rhinolophus sinicus]
Unigene0005127	-5.66999	1.13629e-11	--
Unigene0005129	1.12741	0.000281716	PREDICTED: 60S acidic ribosomal protein P1 [Cyphomyrmex costatus]
Unigene0005131	3.20719	4.22825e-07	gag-pol polyprotein [Lasius niger]
Unigene0005141	3.18771	5.39654e-05	--
Unigene0005142	-1.4475	2.56103e-43	PREDICTED: BTB/POZ domain-containing protein KCTD3-like [Biomphalaria glabrata]
Unigene0005147	3.08939	1.60356e-52	PREDICTED: thaumatin-like protein 1b [Rhinolophus sinicus]
Unigene0005155	-1.46866	0.000818558	--
Unigene0005156	-2.0652	8.57376e-08	PREDICTED: G-type lectin S-receptor-like serine/threonine-protein kinase B120 [Rhinolophus sinicus]
Unigene0005168	1.80069	3.93328e-41	pfkBtype carbohydrate kinase family protein [Acanthamoeba castellanii str. Neff] [Acanthamoeba castellanii]
Unigene0005169	-2.82866	0.0012145	--
Unigene0005171	1.45901	0.00533242	--
Unigene0005172	1.81308	0.00236693	--
Unigene0005173	9.61692	0.000362478	--
Unigene0005174	6.44139	1.72503e-211	PREDICTED: potassium transporter 5 [Rhinolophus sinicus]
Unigene0005175	2.46947	3.6526e-30	PREDICTED: potassium transporter 5 [Rhinolophus sinicus]
Unigene0005177	-1.12596	1.13138e-10	LIM-type zinc finger-containing protein [Polysphondylium pallidum PN500]
Unigene0005193	1.08626	0.0242384	--
Unigene0005194	1.13738	0.0156303	PREDICTED: fibrinogen alpha chain [Sorex araneus]
Unigene0005195	-2.34154	0.003434	--
Unigene0005205	-1.37142	1.07443e-17	PREDICTED: protein NRT1/ PTR FAMILY 4.6 [Rhinolophus sinicus]
Unigene0005207	5.78185	1.30324e-40	--
Unigene0005208	-3.16428	1.05058e-07	--
Unigene0005211	2.46028	0.00555572	PREDICTED: E3 ubiquitin-protein ligase LRSAM1 [Astyanax mexicanus]
Unigene0005219	1.07424	6.33654e-06	PREDICTED: transcription factor bHLH69-like [Rhinolophus sinicus]
Unigene0005222	2.13319	2.6106e-13	--
Unigene0005223	-1.64426	1.01218e-09	--
Unigene0005224	-2.99363	8.89694e-15	PREDICTED: beta-fructofuranosidase, insoluble isoenzyme CWINV1, partial [Rhinolophus sinicus]
Unigene0005226	1.54852	0.000936391	--
Unigene0005233	1.11645	5.53844e-21	--
Unigene0005234	2.54677	1.27418e-05	--
Unigene0005249	1.44328	9.9415e-34	PREDICTED: uncharacterized aarF domain-containing protein kinase At1g79600, chloroplastic-like [Monomorium pharaonis]
Unigene0005252	-1.75485	0.000479093	hypothetical protein ACA1_182040 [Acanthamoeba castellanii str. Neff] [Acanthamoeba castellanii]
Unigene0005255	-1.11817	0.00282068	--
Unigene0005256	1.06385	5.00182e-05	PREDICTED: negative regulator of reactive oxygen species [Pelodiscus sinensis]
Unigene0005259	9.14236	3.02719e-14	--
Unigene0005260	1.16938	1.2774e-05	PREDICTED: pollen-specific protein SF21-like [Rhinolophus sinicus]
Unigene0005261	3.77405	7.40226e-42	PREDICTED: beta-glucosidase 42 [Rhinolophus sinicus]
Unigene0005263	-1.0505	7.28701e-12	PREDICTED: probable mediator of RNA polymerase II transcription subunit 37e, partial [Rhinolophus sinicus]
Unigene0005264	1.0781	3.16187e-07	PREDICTED: heterogeneous nuclear ribonucleoprotein Q-like [Rhinolophus sinicus]
Unigene0005266	2.02628	4.50548e-32	Eukaryotic translation initiation factor 2-alpha kinase 4, partial [Myotis brandtii]
Unigene0005268	1.47156	1.68135e-08	Glucose-induced degradation protein 4 -like protein [Trichinella nativa]
Unigene0005272	1.58408	8.52891e-44	PREDICTED: auxin response factor 2 [Rhinolophus sinicus]
Unigene0005274	11.682	8.96289e-44	pol-like protein [Ciona intestinalis]
Unigene0005277	10.719	2.09955e-36	PREDICTED: probable disease resistance protein At4g33300, partial [Rhinolophus sinicus]
Unigene0005281	-4.99615	4.18618e-62	--
Unigene0005283	-4.51031	6.62343e-67	--
Unigene0005284	6.13468	1.02685e-44	--
Unigene0005285	-1.34865	0.0175502	--
Unigene0005286	1.00712	2.52679e-10	--
Unigene0005290	-4.27526	0.0199125	--
Unigene0005292	8.08375	0.000437664	--
Unigene0005294	1.41929	0.000304311	--
Unigene0005295	10.8509	3.21422e-22	--
Unigene0005296	3.6943	4.66548e-21	--
Unigene0005297	1.29956	2.216e-13	--
Unigene0005301	-1.06603	2.80501e-15	--
Unigene0005303	1.15908	0.000141994	--
Unigene0005304	2.81065	0.00327252	--
Unigene0005307	-4.67486	3.39294e-16	--
Unigene0005310	-1.86402	1.80611e-33	--
Unigene0005311	-4.00594	2.52904e-26	PREDICTED: GDSL esterase/lipase At5g14450, partial [Rhinolophus sinicus]
Unigene0005314	2.15779	3.65683e-15	Retrovirus-related Pol polyprotein from transposon TNT 1-94 [Daphnia magna]
Unigene0005316	4.47347	6.2164e-22	PREDICTED: probable cyclic nucleotide-gated ion channel 5, partial [Rhinolophus sinicus]
Unigene0005318	-5.1294	7.7068e-16	--
Unigene0005319	1.30098	6.25324e-14	PREDICTED: CBL-interacting serine/threonine-protein kinase 15 [Rhinolophus sinicus]
Unigene0005325	-12.6266	6.13713e-68	--
Unigene0005327	-2.17037	0.026966	--
Unigene0005331	1.6833	2.59468e-13	--
Unigene0005334	2.85856	0.00010104	--
Unigene0005335	-1.6506	1.10016e-13	--
Unigene0005342	-3.14286	9.52145e-35	--
Unigene0005343	-1.07683	2.72536e-15	PREDICTED: probable GABA transporter 2, partial [Rhinolophus sinicus]
Unigene0005345	-4.78183	9.86455e-25	--
Unigene0005352	-3.49179	3.01151e-23	--
Unigene0005357	-1.42735	0.000227278	--
Unigene0005358	-2.67353	0.0019251	--
Unigene0005361	1.28177	0.0399546	--
Unigene0005363	1.31449	2.46231e-10	--
Unigene0005375	-3.11599	0.0086957	--
Unigene0005377	-4.25493	0.00336083	--
Unigene0005379	2.8484	3.5406e-08	--
Unigene0005382	-1.11105	7.70976e-13	--
Unigene0005383	-1.13488	0.00387248	--
Unigene0005385	3.11291	8.98786e-21	--
Unigene0005390	1.39565	3.1309e-09	--
Unigene0005399	4.44403	0.00325002	--
Unigene0005402	-1.09779	1.42753e-13	PREDICTED: 60S ribosomal protein L38 [Acropora digitifera]
Unigene0005408	9.7436	6.17585e-13	--
Unigene0005413	1.56377	3.413e-10	--
Unigene0005414	-1.86463	6.6341e-09	--
Unigene0005415	-1.37258	0.000266773	--
Unigene0005416	-2.27387	0.00154319	--
Unigene0005422	-4.30628	1.58678e-64	--
Unigene0005423	1.50725	3.78293e-29	PREDICTED: replication protein A 70 kDa DNA-binding subunit-like [Ciona intestinalis]
Unigene0005425	4.7366	8.28707e-44	PREDICTED: probable steroid-binding protein 3 [Acropora digitifera]
Unigene0005427	1.3771	1.46697e-10	PREDICTED: kinesin-like protein KIFC3 [Lingula anatina]
Unigene0005428	-1.80599	0.000340928	--
Unigene0005429	2.20045	0.000289576	PREDICTED: uncharacterized protein LOC101950021, partial [Chrysemys picta bellii]
Unigene0005431	-1.81406	0.00235376	--
Unigene0005432	-1.86198	2.63814e-08	--
Unigene0005434	-3.32769	3.39996e-28	--
Unigene0005435	-1.52064	7.30794e-16	PREDICTED: U6 snRNA-associated Sm-like protein LSm4 isoform X1 [Corvus cornix cornix]
Unigene0005439	-2.74763	0.00578017	PREDICTED: serpin-ZX [Rhinolophus sinicus]
Unigene0005443	1.01606	0.00743295	--
Unigene0005445	1.18069	5.46149e-05	--
Unigene0005448	-5.04597	1.42012e-38	--
Unigene0005451	-1.71301	1.11661e-17	--
Unigene0005453	8.20212	0.00143376	--
Unigene0005454	-6.95594	2.15497e-87	--
Unigene0005455	-1.27019	1.92015e-05	--
Unigene0005457	1.372	0.00656256	pentatricopeptide (PPR) repeatcontaining protein, partial [Acanthamoeba castellanii str. Neff] [Acanthamoeba castellanii]
Unigene0005458	1.109	0.0431182	--
Unigene0005459	-12.1647	9.06473e-25	--
Unigene0005461	2.21734	1.56882e-11	PREDICTED: E3 ubiquitin-protein ligase PUB23, partial [Rhinolophus sinicus]
Unigene0005490	1.48705	2.77777e-06	PREDICTED: probable inactive poly [ADP-ribose] polymerase SRO4 [Rhinolophus sinicus]
Unigene0005497	-11.0791	7.20956e-26	--
Unigene0005500	-1.74677	1.65716e-21	PREDICTED: auxin response factor 9-like, partial [Rhinolophus sinicus]
Unigene0005504	1.23978	1.73319e-09	PREDICTED: transcription factor MYC3-like [Rhinolophus sinicus]
Unigene0005505	-1.06122	8.21107e-23	PREDICTED: probable phospholipid-transporting ATPase 11, partial [Rhinolophus sinicus]
Unigene0005511	1.04873	7.8627e-15	PREDICTED: probable LRR receptor-like serine/threonine-protein kinase At1g07650, partial [Rhinolophus sinicus]
Unigene0005513	11.4842	7.78663e-23	--
Unigene0005535	-1.93872	0.0478484	--
Unigene0005545	1.17697	9.93054e-07	PREDICTED: metacaspase-1, partial [Rhinolophus sinicus]
Unigene0005548	-1.67253	9.40228e-13	--
Unigene0005549	2.51327	1.26823e-12	--
Unigene0005552	1.78884	1.51247e-15	--
Unigene0005557	-1.28697	6.43091e-07	PREDICTED: probable cellulose synthase A catalytic subunit 10 [UDP-forming], partial [Rhinolophus sinicus]
Unigene0005559	7.11651	7.91127e-67	--
Unigene0005563	10.4763	4.00153e-08	--
Unigene0005565	1.5413	6.07905e-10	bacterial endonuclease I-like protein, partial [Pomatoceros lamarckii]
Unigene0005575	-12.1087	1.5221e-83	--
Unigene0005577	-1.06124	1.13506e-08	PREDICTED: histone H2B.10 [Rhinolophus sinicus]
Unigene0005578	-1.0103	1.02222e-09	suc1-sucrose proton symporter [Dictyostelium lacteum]
Unigene0005580	1.96724	4.18116e-19	--
Unigene0005581	4.71494	8.88922e-27	--
Unigene0005583	1.07885	0.0403545	--
Unigene0005587	3.13205	1.3791e-09	PREDICTED: Fanconi anemia group M protein-like [Lingula anatina]
Unigene0005589	-3.28129	1.36984e-08	--
Unigene0005590	1.66059	5.71598e-10	--
Unigene0005593	-1.57564	5.78694e-05	--
Unigene0005594	-2.59052	1.98036e-22	--
Unigene0005596	-1.0133	2.52435e-05	PREDICTED: E3 ubiquitin-protein ligase SINAT3 [Rhinolophus sinicus]
Unigene0005597	1.21347	1.87869e-06	--
Unigene0005598	-2.53607	1.83117e-19	--
Unigene0005601	9.30477	5.9841e-06	--
Unigene0005602	10.7144	2.78672e-11	PREDICTED: beta-glucosidase 10-like, partial [Rhinolophus sinicus]
Unigene0005604	-2.36198	8.94788e-17	--
Unigene0005607	2.55065	2.91479e-10	--
Unigene0005611	1.52879	2.05503e-16	--
Unigene0005616	-2.1054	2.0391e-40	PREDICTED: cellulose synthase A catalytic subunit 6 [UDP-forming] [Rhinolophus sinicus]
Unigene0005622	-2.64671	0.000160493	--
Unigene0005624	3.47092	1.96256e-59	PREDICTED: DNA polymerase III subunit gamma/tau-like [Acyrthosiphon pisum]
Unigene0005626	-2.04018	0.000789282	--
Unigene0005629	-7.21823	1.12796e-104	--
Unigene0005631	9.73826	3.88279e-07	PREDICTED: glutamate--tRNA ligase, chloroplastic/mitochondrial, partial [Rhinolophus sinicus]
Unigene0005634	9.61066	3.26599e-10	proliferating cell nuclear antigen, Nterminal domain containing protein [Acanthamoeba castellanii str. Neff] [Acanthamoeba castellanii]
Unigene0005639	-1.45004	8.44792e-07	copia protein [Lasius niger]
Unigene0005640	2.77753	0.00604168	PREDICTED: cell division control protein 48 homolog D [Rhinolophus sinicus]
Unigene0005645	4.95285	6.17012e-51	PREDICTED: phospholipid-transporting ATPase 10, partial [Rhinolophus sinicus]
Unigene0005647	-5.36585	1.0446e-93	--
Unigene0005650	-2.02722	6.24373e-11	--
Unigene0005660	-3.72638	1.21665e-14	--
Unigene0005661	3.5568	1.65606e-107	PREDICTED: omega-hydroxypalmitate O-feruloyl transferase [Rhinolophus sinicus]
Unigene0005673	-2.29754	3.41642e-27	kinesin-related protein K4 [Dictyostelium discoideum]
Unigene0005675	-3.2629	4.58581e-123	--
Unigene0005677	-3.11407	2.86951e-34	--
Unigene0005678	6.68746	3.30666e-12	--
Unigene0005679	-1.63699	1.53775e-13	--
Unigene0005683	7.79939	0.0029421	--
Unigene0005684	1.23056	4.7921e-22	PREDICTED: xylulose 5-phosphate/phosphate translocator, chloroplastic [Rhinolophus sinicus]
Unigene0005688	1.32943	1.01318e-06	--
Unigene0005689	-1.86233	0.00153028	--
Unigene0005696	1.25926	8.46467e-21	PREDICTED: fatty aldehyde dehydrogenase-like [Zonotrichia albicollis]
Unigene0005697	-6.44635	1.00534e-14	--
Unigene0005705	-2.94037	9.83577e-05	--
Unigene0005708	2.34127	0.0468512	--
Unigene0005712	-2.02052	0.0184491	--
Unigene0005714	2.90655	0.000272737	NEDD4-binding protein 2 [Exaiptasia pallida]
Unigene0005715	-3.02304	2.79135e-45	--
Unigene0005716	-1.04622	4.88985e-05	Calmodulin [Lepeophtheirus salmonis]
Unigene0005718	1.29048	0.035045	--
Unigene0005720	1.67993	2.60767e-42	Delta(8)-fatty-acid desaturase [Exaiptasia pallida]
Unigene0005722	2.0749	1.00674e-07	PREDICTED: glutathione peroxidase-like [Aplysia californica]
Unigene0005724	-8.42696	0.0269716	--
Unigene0005726	-1.12775	4.21334e-15	PREDICTED: serine/threonine-protein kinase SRK2C [Rhinolophus sinicus]
Unigene0005734	-2.56718	7.29391e-12	--
Unigene0005738	-1.04031	6.71351e-17	PREDICTED: G2/mitotic-specific cyclin-A-like isoform X1 [Saccoglossus kowalevskii]
Unigene0005740	4.00974	6.29036e-08	--
Unigene0005741	5.35044	7.00326e-06	--
Unigene0005743	-3.334	1.699e-05	--
Unigene0005744	-1.87065	4.12575e-27	PREDICTED: 4-coumarate--CoA ligase-like 9, partial [Rhinolophus sinicus]
Unigene0005755	-2.74014	9.42798e-06	PREDICTED: shaggy-related protein kinase zeta [Rhinolophus sinicus]
Unigene0005756	3.19823	0.00360626	--
Unigene0005761	-2.35878	0.00451124	--
Unigene0005762	-3.2681	0.000132901	--
Unigene0005766	4.30507	0.00782489	PREDICTED: 40S ribosomal protein S17 [Fopius arisanus]
Unigene0005776	-2.20506	0.000235627	--
Unigene0005780	1.00274	0.0039673	PREDICTED: transcription factor TGA3 [Rhinolophus sinicus]
Unigene0005781	-2.2655	0.0320629	--
Unigene0005784	1.52616	0.00149871	PREDICTED: E3 ubiquitin-protein ligase RNF181-like [Monomorium pharaonis]
Unigene0005785	7.45015	6.00763e-06	ORF1 [Homo sapiens]
Unigene0005789	4.07872	9.97157e-29	--
Unigene0005794	-1.34442	1.72697e-05	--
Unigene0005799	3.19538	0.0177053	--
Unigene0005802	-2.54433	0.00461867	--
Unigene0005810	1.03208	1.02833e-16	SNF7 family protein [Dictyostelium fasciculatum]
Unigene0005817	-1.08592	7.58276e-32	PREDICTED: cysteine proteinase RD21A [Rhinolophus sinicus]
Unigene0005824	-5.42054	5.84717e-09	--
Unigene0005827	1.31205	2.61815e-12	PREDICTED: probable inactive receptor kinase At3g08680, partial [Rhinolophus sinicus]
Unigene0005828	1.00281	4.1238e-07	--
Unigene0005830	1.37506	5.43366e-09	--
Unigene0005834	-1.84269	8.32968e-08	ABC transporter, ATPbinding domain containing protein [Acanthamoeba castellanii str. Neff] [Acanthamoeba castellanii]
Unigene0005838	1.58642	7.9508e-07	--
Unigene0005839	-1.87997	0.00955104	--
Unigene0005841	-1.50501	0.00438855	--
Unigene0005843	-1.58102	0.0354949	--
Unigene0005856	1.10792	1.64262e-10	Retrovirus-related Pol polyprotein from transposon TNT 1-94 [Papilio machaon]
Unigene0005860	9.88285	8.83389e-05	--
Unigene0005862	-2.40381	0.000146797	--
Unigene0005864	1.2336	5.23607e-16	PREDICTED: probable ATP-dependent RNA helicase DDX56 [Lates calcarifer]
Unigene0005870	-3.1702	1.72269e-12	PREDICTED: L-type lectin-domain containing receptor kinase S.1, partial [Rhinolophus sinicus]
Unigene0005874	-1.97409	2.64239e-33	PREDICTED: root phototropism protein 2 [Crassostrea gigas]
Unigene0005875	1.38923	5.13072e-22	--
Unigene0005876	2.35052	0.00784599	--
Unigene0005879	1.50592	0.020083	--
Unigene0005880	2.44536	0.0162703	--
Unigene0005886	8.07877	0.0340575	--
Unigene0005888	3.04545	0.00143686	--
Unigene0005895	-1.21412	9.11928e-18	--
Unigene0005896	-1.30475	8.87305e-22	hypothetical protein SteCoe_5515 [Stentor coeruleus]
Unigene0005904	1.70835	0.000296167	U2 small nuclear ribonucleoprotein auxiliary factor subunit-related protein 1, partial [Stegodyphus mimosarum]
Unigene0005909	-2.12363	3.40908e-11	PREDICTED: anaphase-promoting complex subunit 2-like [Limulus polyphemus]
Unigene0005911	1.30805	0.0269856	--
Unigene0005912	-1.20506	9.74201e-07	--
Unigene0005915	1.86391	0.032867	--
Unigene0005916	1.48669	5.68444e-20	PREDICTED: receptor protein kinase CLAVATA1, partial [Rhinolophus sinicus]
Unigene0005918	8.22754	0.0041372	--
Unigene0005923	-1.53662	9.48869e-19	aldose 1epimerase family protein [Acanthamoeba castellanii str. Neff] [Acanthamoeba castellanii]
Unigene0005927	1.00281	5.99773e-07	--
Unigene0005930	-3.77605	1.38854e-42	PREDICTED: LOW QUALITY PROTEIN: uncharacterized protein LOC109441315 [Rhinolophus sinicus]
Unigene0005933	-1.89884	0.0383907	--
Unigene0005938	-1.75301	0.0134472	--
Unigene0005940	1.90637	0.0241287	--
Unigene0005948	-1.14737	3.30935e-09	PREDICTED: reticulon-4-interacting protein 1 homolog, mitochondrial-like [Rhagoletis zephyria]
Unigene0005956	3.04372	8.90182e-20	PREDICTED: GDSL esterase/lipase At2g23540, partial [Rhinolophus sinicus]
Unigene0005963	-2.65239	8.48564e-09	PREDICTED: protein DETOXIFICATION 29, partial [Rhinolophus sinicus]
Unigene0005965	2.05848	0.0145309	daphnid bacterial-ribosomal-RNA-like, possible HGT, partial [Daphnia magna]
Unigene0005966	1.11668	0.0306251	--
Unigene0005967	1.82701	3.59453e-05	--
Unigene0005968	1.24095	1.11356e-05	--
Unigene0005970	1.13527	0.000415627	--
Unigene0005972	4.80174	0.0002244	PREDICTED: receptor-like protein kinase 5, partial [Rhinolophus sinicus]
Unigene0005981	-1.09194	2.23177e-14	PREDICTED: BTB/POZ and TAZ domain-containing protein 4 [Rhinolophus sinicus]
Unigene0005985	3.22739	0.00344365	--
Unigene0005987	-4.39284	1.30486e-62	pugilistDominant [Culex quinquefasciatus]
Unigene0005992	-2.27069	0.00605286	--
Unigene0005994	2.41643	0.00518163	ppr repeat-containing protein [Cyclospora cayetanensis]
Unigene0005998	-1.52612	0.000327926	--
Unigene0005999	1.01938	0.00019115	PREDICTED: probable rRNA-processing protein EBP2 homolog [Rhinolophus sinicus]
Unigene0006000	1.45923	1.42423e-30	PREDICTED: DNA-directed RNA polymerase III subunit RPC2-like [Branchiostoma belcheri]
Unigene0006006	2.67049	0.000396414	--
Unigene0006010	-9.77917	2.42758e-05	--
Unigene0006011	4.38458	1.06118e-19	--
Unigene0006013	12.706	6.14309e-55	--
Unigene0006017	1.53816	0.00231454	--
Unigene0006018	8.95913	0.00360699	--
Unigene0006021	6.18223	4.1247e-99	--
Unigene0006024	-11.7734	6.84356e-13	--
Unigene0006030	-2.1633	1.01331e-45	--
Unigene0006033	-1.83184	4.08562e-25	--
Unigene0006034	2.29548	0.00936282	--
Unigene0006037	1.35093	0.0331604	--
Unigene0006038	1.68349	0.0279211	--
Unigene0006042	2.53852	0.0191052	--
Unigene0006046	-1.38886	1.3097e-08	PREDICTED: bZIP transcription factor 2-like [Rhinolophus sinicus]
Unigene0006047	9.66083	0.00113888	--
Unigene0006048	-4.19335	0.00196516	--
Unigene0006051	1.58366	0.0271569	--
Unigene0006065	1.29814	0.00276998	--
Unigene0006070	1.4578	0.00188083	hypothetical protein RP20_CCG005467 [Aedes albopictus]
Unigene0006074	4.44039	3.46297e-34	PREDICTED: alpha-barbatene synthase-like, partial [Rhinolophus sinicus]
Unigene0006079	-3.04023	0.00656955	--
Unigene0006081	2.31783	0.000176087	--
Unigene0006092	2.28376	2.98541e-11	--
Unigene0006101	2.55699	0.0451338	--
Unigene0006104	1.47075	4.38038e-31	PREDICTED: L-gulonolactone oxidase 5, partial [Rhinolophus sinicus]
Unigene0006107	8.41771	0.047359	--
Unigene0006113	-1.57482	0.00508971	PREDICTED: protein OBERON 2 [Rhinolophus sinicus]
Unigene0006115	2.77152	5.9529e-57	kinesin-associated protein 3 [Thecamonas trahens ATCC 50062]
Unigene0006118	2.01239	4.41338e-12	PREDICTED: adenosine 3'-phospho 5'-phosphosulfate transporter 2 [Scleropages formosus]
Unigene0006122	3.05748	1.24816e-16	PREDICTED: DNA replication factor Cdt1 [Fundulus heteroclitus]
Unigene0006123	-1.01822	1.34603e-17	PREDICTED: zinc finger BED domain-containing protein DAYSLEEPER [Rhinolophus sinicus]
Unigene0006136	-3.58549	0.00028609	--
Unigene0006141	-4.53667	3.01052e-06	--
Unigene0006144	1.6606	2.29817e-22	PREDICTED: RNA cytidine acetyltransferase [Nothobranchius furzeri]
Unigene0006163	-1.03886	4.07063e-05	receptor accessory protein 5 [Capsaspora owczarzaki ATCC 30864]
Unigene0006169	1.17202	4.9817e-25	PREDICTED: tubulin alpha-2 chain [Rhinolophus sinicus]
Unigene0006171	10.26	8.74432e-07	--
Unigene0006172	-1.43037	9.63242e-12	--
Unigene0006175	-10.5668	4.93349e-09	--
Unigene0006179	1.01462	7.04691e-09	pentatricopeptide (PPR) repeatcontaining protein, partial [Acanthamoeba castellanii str. Neff] [Acanthamoeba castellanii]
Unigene0006194	6.21877	2.42892e-19	--
Unigene0006205	2.02304	0.00102507	PREDICTED: probable copper-transporting ATPase HMA5, partial [Rhinolophus sinicus]
Unigene0006208	2.65127	0.0025867	--
Unigene0006218	1.38719	5.60454e-39	unnamed protein product [Vitrella brassicaformis CCMP3155]
Unigene0006221	1.86893	8.36472e-08	PREDICTED: probable purine permease 14, partial [Rhinolophus sinicus]
Unigene0006224	11.1941	9.64427e-10	PREDICTED: putative glucose-6-phosphate 1-epimerase [Rhinolophus sinicus]
Unigene0006227	1.56216	5.22111e-29	biotin synthase [Capsaspora owczarzaki ATCC 30864]
Unigene0006229	1.83887	6.39754e-07	pentatricopeptide (PPR) repeatcontaining protein, partial [Acanthamoeba castellanii str. Neff] [Acanthamoeba castellanii]
Unigene0006234	-2.4519	1.6948e-34	--
Unigene0006242	1.49772	0.037982	--
Unigene0006244	-1.34265	8.71171e-19	--
Unigene0006249	-1.77766	0.0136037	--
Unigene0006258	10.9885	1.47843e-06	--
Unigene0006264	1.67651	0.0229319	--
Unigene0006267	-2.18078	0.00189682	pol-like protein [Danio rerio]
Unigene0006269	3.29053	1.82787e-07	--
Unigene0006270	-11.1237	4.74683e-10	--
Unigene0006271	5.21141	1.03011e-05	--
Unigene0006275	1.22017	9.86544e-12	31 KD polyprotein [Drosophila melanogaster]
Unigene0006281	1.3972	5.84238e-29	auxin efflux carrier family protein [Entamoeba histolytica HM-1:IMSS]
Unigene0006283	1.38503	0.0110919	--
Unigene0006284	-6.18995	8.38359e-230	chromodomain-helicase-DNA-binding protein 3 [Castor canadensis]
Unigene0006292	4.72561	1.23248e-12	--
Unigene0006294	3.52837	0.000262392	--
Unigene0006297	-1.03892	1.27224e-09	PREDICTED: pectinesterase-like isoform X4 [Bemisia tabaci]
Unigene0006300	1.50894	0.039323	--
Unigene0006302	1.65849	0.00646939	--
Unigene0006314	2.86535	0.00101666	--
Unigene0006317	9.7879	0.000196221	--
Unigene0006318	-1.11984	1.27804e-09	--
Unigene0006319	-3.1992	0.0234175	--
Unigene0006324	-1.42328	0.0247215	--
Unigene0006327	-2.1171	0.0168318	--
Unigene0006330	-2.80516	0.0353197	--
Unigene0006335	4.54908	4.28224e-63	PREDICTED: charged multivesicular body protein 2b [Cyprinus carpio]
Unigene0006336	-10.2072	8.93846e-115	--
Unigene0006339	-8.67936	0.00759325	--
Unigene0006341	1.82422	7.61113e-28	PREDICTED: extensin-like [Salmo salar]
Unigene0006344	2.15513	0.00325397	--
Unigene0006345	-1.76338	9.86479e-10	--
Unigene0006349	10.1357	1.12164e-07	--
Unigene0006350	-1.26085	7.30994e-13	lipase class 3 family protein [Thecamonas trahens ATCC 50062]
Unigene0006351	2.85954	0.00211059	--
Unigene0006352	-2.67701	0.0222222	--
Unigene0006355	10.4508	1.89308e-07	--
Unigene0006368	9.67572	0.000655306	--
Unigene0006371	5.12928	0.000242311	PREDICTED: altered inheritance of mitochondria protein 32-like [Rhinolophus sinicus]
Unigene0006374	-1.72878	0.00252598	--
Unigene0006377	-1.08221	9.45865e-16	PREDICTED: LOW QUALITY PROTEIN: leucine-rich repeat receptor-like protein kinase PEPR2 [Rhinolophus sinicus]
Unigene0006378	-1.00251	0.0396139	--
Unigene0006380	1.87996	3.92421e-09	--
Unigene0006382	-1.54606	0.0011166	--
Unigene0006386	-2.57432	1.55462e-31	--
Unigene0006389	10.4625	4.02877e-05	--
Unigene0006390	-3.49201	2.73378e-14	--
Unigene0006392	-3.17163	1.59411e-16	--
Unigene0006393	-1.20129	0.00122691	--
Unigene0006394	4.57998	2.59601e-08	MLP-like protein, partial [Trichinella nelsoni]
Unigene0006397	-1.89784	1.51941e-10	--
Unigene0006404	-2.8365	7.84073e-13	--
Unigene0006407	-4.75602	1.53548e-74	--
Unigene0006408	-2.6282	3.73037e-06	--
Unigene0006411	1.66323	0.0285907	--
Unigene0006415	-2.13803	1.19559e-13	--
Unigene0006416	-1.75333	3.03077e-13	--
Unigene0006419	1.89368	6.64051e-12	hemocyanin 1 [Megathura crenulata]
Unigene0006423	1.32165	0.00247313	hypothetical protein TRIADDRAFT_60259 [Trichoplax adhaerens]
Unigene0006430	1.85159	1.24474e-07	PREDICTED: U-box domain-containing protein 9 [Rhinolophus sinicus]
Unigene0006432	-4.09891	0.0165821	PREDICTED: protein FAF-like, chloroplastic [Rhinolophus sinicus]
Unigene0006434	-2.92307	6.07271e-28	PREDICTED: heat stress transcription factor A-5, partial [Rhinolophus sinicus]
Unigene0006439	-1.12349	8.11319e-09	--
Unigene0006441	1.76679	1.22499e-17	PREDICTED: probable trehalose-phosphate phosphatase I [Rhinolophus sinicus]
Unigene0006442	1.88006	4.54165e-05	--
Unigene0006443	-2.39373	0.00073199	--
Unigene0006446	2.52888	5.73943e-05	--
Unigene0006448	1.12454	2.56507e-09	--
Unigene0006449	10.1054	2.05483e-07	--
Unigene0006458	-2.57791	0.00190935	PREDICTED: omega-hydroxypalmitate O-feruloyl transferase [Rhinolophus sinicus]
Unigene0006474	1.34316	3.56284e-11	PREDICTED: arogenate dehydrogenase 2, chloroplastic-like [Drosophila elegans]
Unigene0006476	-1.13378	1.22894e-12	PREDICTED: probable protein S-acyltransferase 4 [Rhinolophus sinicus]
Unigene0006492	-1.79257	0.0113741	--
Unigene0006494	8.19459	0.0116645	--
Unigene0006498	2.20485	2.50496e-85	--
Unigene0006499	-4.18958	0.00384817	--
Unigene0006500	-9.76238	0.00214886	--
Unigene0006502	-1.93096	2.31767e-07	--
Unigene0006513	1.98228	1.46222e-15	--
Unigene0006514	4.98407	5.51343e-08	--
Unigene0006522	3.5614	0.00189895	elongation factor 1-alpha [Colaphellus bowringi]
Unigene0006543	-1.05271	2.43401e-09	--
Unigene0006544	-1.3383	4.1737e-28	--
Unigene0006547	1.99659	0.000952356	--
Unigene0006556	-2.26119	0.0403732	--
Unigene0006560	1.2672	4.35245e-06	--
Unigene0006591	-3.50497	1.09775e-09	--
Unigene0006594	1.45672	2.91194e-14	PREDICTED: ras-related protein RABA5c [Rhinolophus sinicus]
Unigene0006595	2.84477	0.00114263	40S ribosomal protein S7, partial [Trichinella patagoniensis]
Unigene0006607	2.43957	5.37469e-05	--
Unigene0006613	-1.15741	0.00707674	--
Unigene0006615	-3.29623	9.01974e-19	--
Unigene0006621	3.22726	0.00197098	--
Unigene0006629	-2.71232	0.0286856	PREDICTED: histone H2B type 1-N [Fukomys damarensis]
Unigene0006631	-1.20549	1.26327e-20	PREDICTED: sugar transport protein 1 [Rhinolophus sinicus]
Unigene0006634	-2.30572	0.000754798	--
Unigene0006641	-8.96424	0.01534	--
Unigene0006643	-4.40793	0.00191888	--
Unigene0006644	-1.1817	4.93813e-18	PREDICTED: agamous-like MADS-box protein AGL16 [Rhinolophus sinicus]
Unigene0006653	-2.05215	0.0339073	--
Unigene0006656	-1.63056	6.50805e-40	PREDICTED: beta-D-xylosidase 4, partial [Rhinolophus sinicus]
Unigene0006658	2.90244	8.2586e-07	--
Unigene0006660	-2.10994	9.00606e-09	--
Unigene0006667	-2.77475	0.0348534	--
Unigene0006673	3.92807	7.89979e-07	--
Unigene0006684	1.03574	5.9491e-05	PREDICTED: anaphase-promoting complex subunit CDC27, partial [Marmota marmota marmota]
Unigene0006693	-1.19541	0.00244484	--
Unigene0006697	1.37523	4.15402e-08	PREDICTED: general transcription factor IIH subunit 2-like [Octopus bimaculoides]
Unigene0006708	2.04646	0.000296417	PREDICTED: T-complex protein 1 subunit zeta 2-like, partial [Rhinolophus sinicus]
Unigene0006712	1.27477	6.76063e-13	DNA gyraseA C and Toprim and HATPase c and DNA gy raseB and DNA topoisoIV and DNA gyraseB C domain containing protein [Trichuris trichiura]
Unigene0006717	2.46925	0.00465207	--
Unigene0006718	2.15604	1.80974e-15	PREDICTED: F-box/LRR-repeat protein 6-like [Crassostrea gigas]
Unigene0006722	3.19162	0.000322924	--
Unigene0006725	4.32943	1.56032e-07	--
Unigene0006726	-3.88389	9.83392e-07	--
Unigene0006728	1.10411	0.0208182	--
Unigene0006729	1.31322	0.0023991	--
Unigene0006735	1.1508	4.79982e-08	PREDICTED: DNA-directed RNA polymerase I subunit RPA12 [Saimiri boliviensis boliviensis]
Unigene0006741	-2.49064	6.90791e-28	hypothetical protein BRAFLDRAFT_91330 [Branchiostoma floridae]
Unigene0006750	2.23548	0.0152453	--
Unigene0006752	1.22347	2.06919e-11	PREDICTED: BRASSINOSTEROID INSENSITIVE 1-associated receptor kinase 1 [Rhinolophus sinicus]
Unigene0006753	2.30934	0.00242551	PREDICTED: BRASSINOSTEROID INSENSITIVE 1-associated receptor kinase 1 [Rhinolophus sinicus]
Unigene0006754	1.49005	0.00457817	--
Unigene0006770	-10.1881	3.55655e-14	--
Unigene0006780	-1.08141	1.35225e-05	--
Unigene0006789	-1.23719	2.62327e-24	PREDICTED: uncharacterized protein At1g76070-like [Rhinolophus sinicus]
Unigene0006790	-2.30184	2.03251e-07	--
Unigene0006803	-2.74218	3.66197e-13	--
Unigene0006806	-2.35207	2.24074e-14	PREDICTED: vesicle-associated membrane protein 722 [Rhinolophus sinicus]
Unigene0006809	2.47175	0.0287116	PREDICTED: protein ApaG-like [Hyalella azteca]
Unigene0006810	9.04912	7.94109e-05	--
Unigene0006814	4.63971	1.08234e-36	--
Unigene0006820	8.60967	0.000335664	--
Unigene0006824	-1.3188	1.05788e-18	PREDICTED: amino acid permease 2 [Rhinolophus sinicus]
Unigene0006833	2.28231	2.08487e-07	predicted protein [Naegleria gruberi]
Unigene0006840	10.2834	3.27924e-10	--
Unigene0006842	-2.95404	0.0357807	--
Unigene0006848	-7.4873	0.013921	PREDICTED: exocyst complex component EXO70B1 [Rhinolophus sinicus]
Unigene0006850	-1.13865	8.55731e-10	PREDICTED: serine/threonine-protein kinase OXI1-like, partial [Rhinolophus sinicus]
Unigene0006851	2.85699	2.17969e-43	--
Unigene0006861	-1.07226	0.000677267	PREDICTED: 3,9-dihydroxypterocarpan 6A-monooxygenase-like [Rhinolophus sinicus]
Unigene0006863	-8.24824	0.0171896	--
Unigene0006869	-2.26062	1.08844e-05	--
Unigene0006875	1.67544	5.40088e-25	PREDICTED: myomesin-2-like [Hippocampus comes]
Unigene0006876	-1.33277	4.18066e-06	--
Unigene0006879	-1.56146	1.36612e-21	--
Unigene0006880	-2.70604	0.0107715	--
Unigene0006889	1.1945	0.0111715	--
Unigene0006890	3.36017	0.0318375	PREDICTED: serine/threonine-protein kinase BRI1-like 2, partial [Rhinolophus sinicus]
Unigene0006895	1.81215	0.00934569	PREDICTED: cycloartenol synthase, partial [Rhinolophus sinicus]
Unigene0006902	1.13482	6.23709e-12	esterase/lipase/thioesterase domain-containing protein [Dictyostelium fasciculatum]
Unigene0006904	1.04328	0.00250494	prolyl oligopeptidase [Naegleria gruberi]
Unigene0006905	-2.93521	2.62975e-12	PREDICTED: ATP-dependent zinc metalloprotease FtsH-like [Drosophila eugracilis]
Unigene0006908	-1.12635	8.51566e-12	PREDICTED: receptor-like protein kinase HSL1, partial [Rhinolophus sinicus]
Unigene0006910	-2.07503	1.82864e-29	--
Unigene0006911	3.28582	0.000850996	--
Unigene0006917	1.44063	2.8171e-21	PREDICTED: agmatinase, mitochondrial [Pygocentrus nattereri]
Unigene0006920	11.647	1.29299e-26	--
Unigene0006924	-1.49931	0.00350591	PREDICTED: probable WRKY transcription factor 33 [Rhinolophus sinicus]
Unigene0006929	-1.82175	8.48535e-15	--
Unigene0006932	9.21804	0.000253542	--
Unigene0006933	4.12932	0.00198099	--
Unigene0006935	10.1831	4.90355e-13	--
Unigene0006936	-3.41279	9.76215e-07	--
Unigene0006938	1.48138	0.0137424	PREDICTED: ethylene-responsive transcription factor RAP2-4-like [Rhinolophus sinicus]
Unigene0006940	3.57803	1.46011e-10	--
Unigene0006941	1.5926	7.1577e-08	--
Unigene0006942	1.44807	2.81683e-09	--
Unigene0006946	-1.5508	8.21359e-15	PREDICTED: cytochrome P450 86A1 [Rhinolophus sinicus]
Unigene0006950	8.99369	0.000635405	--
Unigene0006951	-4.33452	3.04163e-59	PREDICTED: protein DETOXIFICATION 37 [Rhinolophus sinicus]
Unigene0006957	2.61339	1.11218e-20	PREDICTED: GDSL esterase/lipase At2g23540, partial [Rhinolophus sinicus]
Unigene0006959	1.32344	2.56498e-07	--
Unigene0006965	-7.98887	0.00733653	--
Unigene0006966	1.8604	7.79775e-13	--
Unigene0006974	1.09819	0.0396085	PREDICTED: calcium-transporting ATPase 2, plasma membrane-type [Rhinolophus sinicus]
Unigene0006977	1.51781	0.00657708	pentatricopeptide (PPR) repeatcontaining protein, partial [Acanthamoeba castellanii str. Neff] [Acanthamoeba castellanii]
Unigene0006985	-1.66319	0.000298381	PREDICTED: U-box domain-containing protein 27 [Rhinolophus sinicus]
Unigene0006987	1.25808	1.21636e-32	PREDICTED: lipoyl synthase, mitochondrial [Cimex lectularius]
Unigene0006991	2.30569	5.94229e-49	Surface antigen-like protein [Leptomonas pyrrhocoris]
Unigene0006995	-2.59906	1.65966e-11	PREDICTED: cytochrome P450 71B37-like [Rhinolophus sinicus]
Unigene0006996	-2.29691	9.65847e-12	PREDICTED: PYK10-binding protein 2-like [Rhinolophus sinicus]
Unigene0007000	9.84465	1.94156e-06	--
Unigene0007004	-1.59574	0.00213771	--
Unigene0007012	-1.98371	0.00700701	--
Unigene0007016	-1.84934	2.94586e-23	NB-ARC domain-containing protein [Thecamonas trahens ATCC 50062]
Unigene0007022	1.42115	1.6112e-06	--
Unigene0007024	-1.48223	0.0279581	--
Unigene0007026	1.69025	7.42374e-05	--
Unigene0007027	2.02286	1.25379e-09	cellulase [Coptotermes acinaciformis]
Unigene0007028	-3.45358	9.52229e-14	--
Unigene0007029	-1.89015	1.59724e-06	--
Unigene0007030	1.07329	0.0179766	--
Unigene0007031	-6.46814	2.56336e-21	--
Unigene0007034	-2.04304	0.000614418	--
Unigene0007035	1.26709	0.00984889	--
Unigene0007036	1.49324	8.35204e-25	30S ribosomal protein S9 [Caligus rogercresseyi]
Unigene0007037	1.53779	0.0100674	--
Unigene0007044	-3.1496	3.47352e-21	PREDICTED: GDSL esterase/lipase At2g23540, partial [Rhinolophus sinicus]
Unigene0007045	-3.06761	5.53677e-05	--
Unigene0007046	10.5349	3.36727e-11	--
Unigene0007048	-3.46424	6.87463e-44	PREDICTED: G-type lectin S-receptor-like serine/threonine-protein kinase B120 [Rhinolophus sinicus]
Unigene0007065	1.64791	0.0046734	--
Unigene0007068	-1.83018	0.0191933	--
Unigene0007074	2.63086	1.89345e-06	--
Unigene0007079	-3.08389	2.64512e-05	--
Unigene0007086	1.32688	5.6905e-10	--
Unigene0007090	2.09434	1.19174e-21	PREDICTED: H/ACA ribonucleoprotein complex subunit 3 [Xiphophorus maculatus]
Unigene0007095	-1.02782	6.00917e-08	--
Unigene0007100	3.53445	0.00128386	--
Unigene0007105	3.28824	0.000113558	--
Unigene0007108	2.92725	0.00796548	--
Unigene0007111	1.71495	0.000171567	--
Unigene0007118	-1.09759	0.0348857	--
Unigene0007119	3.01298	0.0253713	40S ribosomal protein S14 [Zootermopsis nevadensis]
Unigene0007120	-9.91034	1.13797e-06	--
Unigene0007123	-1.17711	2.7315e-24	PREDICTED: DNA primase small subunit [Crassostrea gigas]
Unigene0007129	-1.84805	5.63417e-07	--
Unigene0007135	2.1419	3.77278e-06	--
Unigene0007136	1.53451	5.48229e-38	--
Unigene0007142	-1.57008	0.00435664	--
Unigene0007151	-2.04451	1.91477e-41	PREDICTED: probable cellulose synthase A catalytic subunit 10 [UDP-forming], partial [Rhinolophus sinicus]
Unigene0007157	1.18253	2.19924e-33	PREDICTED: linoleate 9S-lipoxygenase 5, chloroplastic [Rhinolophus sinicus]
Unigene0007160	1.69759	3.25541e-45	--
Unigene0007164	-1.73873	1.17665e-09	--
Unigene0007165	-1.03099	1.93337e-11	PREDICTED: nudix hydrolase 17, mitochondrial [Rhinolophus sinicus]
Unigene0007167	1.59047	0.0309083	--
Unigene0007170	1.19478	0.00214397	--
Unigene0007172	-1.66755	0.0222202	vacuolar invertase [Thecamonas trahens ATCC 50062]
Unigene0007176	1.29058	0.00367167	--
Unigene0007178	1.42687	0.0270311	--
Unigene0007180	-2.74341	7.87718e-07	--
Unigene0007181	-1.01339	9.48734e-06	PREDICTED: heme-binding protein 2-like [Neolamprologus brichardi]
Unigene0007185	-4.04535	4.17543e-06	17.9 kDa class I heat shock protein, partial [Trichinella patagoniensis]
Unigene0007188	-1.87325	0.0499992	--
Unigene0007189	3.65947	1.01486e-14	--
Unigene0007191	-1.39949	0.000653993	PREDICTED: cyclin-A2 [Apaloderma vittatum]
Unigene0007192	5.45447	3.18583e-28	--
Unigene0007195	1.66927	2.60112e-25	PREDICTED: dihydrolipoyllysine-residue acetyltransferase component of pyruvate dehydrogenase complex-like [Drosophila ficusphila]
Unigene0007196	1.09402	0.000278471	--
Unigene0007198	-5.37828	1.41275e-11	--
Unigene0007200	-1.82032	3.84045e-12	PREDICTED: glucan endo-1,3-beta-glucosidase 6, partial [Rhinolophus sinicus]
Unigene0007204	-2.12911	2.49118e-27	hypothetical protein TRFO_25044 [Tritrichomonas foetus]
Unigene0007209	-9.25306	3.2627e-08	--
Unigene0007213	-3.10202	1.59875e-07	--
Unigene0007217	3.10455	7.35018e-05	--
Unigene0007219	1.26225	2.05063e-09	--
Unigene0007220	3.52365	2.99242e-09	PREDICTED: protein DMR6-LIKE OXYGENASE 1 [Rhinolophus sinicus]
Unigene0007221	1.76726	8.28107e-05	PREDICTED: UDP-glycosyltransferase 76C2 [Rhinolophus sinicus]
Unigene0007222	-2.34492	5.54198e-08	Heat shock protein 81-1, partial [Trichinella patagoniensis]
Unigene0007224	1.697	0.0365025	--
Unigene0007225	-1.26711	0.00658418	--
Unigene0007232	1.82248	1.2973e-08	--
Unigene0007233	-1.45872	3.75963e-19	--
Unigene0007235	10.3689	5.70044e-09	--
Unigene0007237	-2.89411	0.000439343	--
Unigene0007240	-4.27651	1.05225e-29	PREDICTED: galactinol synthase 4 [Rhinolophus sinicus]
Unigene0007241	-1.55813	2.00774e-05	PREDICTED: galactinol synthase 4 [Rhinolophus sinicus]
Unigene0007243	-11.0692	7.00633e-68	pol-like protein [Ciona intestinalis]
Unigene0007244	-2.56979	1.37886e-10	--
Unigene0007246	-3.05331	5.70348e-28	PREDICTED: SUMO-conjugating enzyme UBC9 [Rhinolophus sinicus]
Unigene0007248	2.79616	0.0263662	PREDICTED: BRASSINOSTEROID INSENSITIVE 1-associated receptor kinase 1 [Rhinolophus sinicus]
Unigene0007250	1.82392	0.0472568	--
Unigene0007255	-1.70441	1.59916e-31	--
Unigene0007258	3.50244	3.40498e-07	--
Unigene0007259	1.28053	0.000785723	PREDICTED: agamous-like MADS-box protein AGL16 [Rhinolophus sinicus]
Unigene0007268	1.16939	4.19347e-12	PREDICTED: pre-rRNA-processing protein TSR1 homolog, partial [Rhinolophus sinicus]
Unigene0007269	-2.75513	1.32058e-23	--
Unigene0007271	8.53034	0.00166024	--
Unigene0007272	2.54576	0.0319038	--
Unigene0007273	10.8895	0	--
Unigene0007283	-4.30622	3.97015e-13	--
Unigene0007288	-1.93252	0.00668434	MLP-like protein, partial [Trichinella nelsoni]
Unigene0007289	8.17474	1.24391e-199	--
Unigene0007290	2.61861	0.00830451	--
Unigene0007292	-4.52793	2.18824e-16	retrovirus-related gag-pol polyprotein [Lasius niger]
Unigene0007294	-1.1164	3.92363e-13	--
Unigene0007296	1.67758	0.00361523	--
Unigene0007302	-2.42354	3.32167e-06	--
Unigene0007304	4.57651	5.60804e-07	--
Unigene0007306	1.56112	3.30369e-05	PREDICTED: protein trichome birefringence-like 38 [Rhinolophus sinicus]
Unigene0007310	-1.06218	2.07906e-08	--
Unigene0007311	10.7838	9.39238e-06	PREDICTED: major royal jelly protein 1-like [Orussus abietinus]
Unigene0007313	-1.11317	0.0111793	--
Unigene0007314	-5.21071	6.84761e-25	--
Unigene0007319	-3.1983	3.76699e-06	--
Unigene0007322	-1.16232	2.40672e-09	--
Unigene0007323	-9.89729	9.68891e-09	--
Unigene0007324	-1.9495	3.29893e-54	PREDICTED: scarecrow-like protein 30 [Rhinolophus sinicus]
Unigene0007326	2.79919	0.0198573	--
Unigene0007327	-1.06558	4.26146e-09	PREDICTED: protein COBRA [Rhinolophus sinicus]
Unigene0007329	-2.53618	0.00229013	leucine rich repeat domain containing protein, partial [Acanthamoeba castellanii str. Neff] [Acanthamoeba castellanii]
Unigene0007332	1.28286	9.67802e-24	divergent CRAL/TRIO domain protein [Tetrahymena thermophila SB210]
Unigene0007342	1.35389	0.00843348	--
Unigene0007344	-1.70612	0.000129582	--
Unigene0007351	-5.93248	2.74117e-23	--
Unigene0007354	1.15446	3.48039e-30	PREDICTED: linoleate 9S-lipoxygenase 5, chloroplastic [Rhinolophus sinicus]
Unigene0007358	-3.97334	0.00101008	--
Unigene0007361	2.38904	8.21564e-23	PREDICTED: cellulose synthase A catalytic subunit 6 [UDP-forming] [Rhinolophus sinicus]
Unigene0007363	-3.39612	1.25064e-41	--
Unigene0007364	-1.0056	0.00126292	PREDICTED: bromodomain-containing protein DDB_G0280777-like isoform X1 [Salmo salar]
Unigene0007366	9.29776	1.77022e-05	--
Unigene0007368	5.94442	1.00383e-16	--
Unigene0007371	-2.03828	7.27119e-15	--
Unigene0007378	1.21396	1.04453e-08	PREDICTED: heat stress transcription factor C-1-like [Rhinolophus sinicus]
Unigene0007379	1.13422	0.0356703	--
Unigene0007381	-1.93229	0.000805506	--
Unigene0007388	-2.08082	1.13053e-10	--
Unigene0007390	1.71157	5.38977e-05	--
Unigene0007392	1.51182	1.97781e-17	PREDICTED: PHD finger protein ALFIN-LIKE 1 [Rhinolophus sinicus]
Unigene0007402	1.25589	0.00185653	--
Unigene0007403	1.93155	0.0356846	--
Unigene0007405	-1.03426	6.7581e-08	--
Unigene0007407	-6.80193	1.01852e-15	--
Unigene0007409	-2.86071	2.59885e-11	--
Unigene0007410	-5.97506	1.58597e-29	--
Unigene0007412	-5.25647	9.97503e-11	PREDICTED: probable xyloglucan endotransglucosylase/hydrolase protein 23 [Rhinolophus sinicus]
Unigene0007415	1.04605	0.0194839	--
Unigene0007416	9.33032	2.12332e-05	--
Unigene0007425	10.7771	3.5869e-13	--
Unigene0007426	-9.96424	8.19368e-07	--
Unigene0007430	2.59022	0.00376635	--
Unigene0007431	2.81618	1.31081e-76	PREDICTED: protein NRT1/ PTR FAMILY 8.3 [Rhinolophus sinicus]
Unigene0007432	2.02996	0.0162339	--
Unigene0007435	1.73273	0.000105668	--
Unigene0007436	1.38251	8.17662e-08	--
Unigene0007443	-1.62582	0.00101613	--
Unigene0007450	-1.77062	1.11851e-46	mRNA binding protein, partial [Bigelowiella natans]
Unigene0007453	2.68131	0.00708757	--
Unigene0007459	1.84144	8.21617e-05	PREDICTED: F-box/kelch-repeat protein At3g23880-like [Rhinolophus sinicus]
Unigene0007462	10.2073	4.03525e-11	--
Unigene0007465	-3.13365	2.00771e-08	--
Unigene0007470	2.59234	0.0228687	--
Unigene0007473	-3.80829	2.68895e-05	--
Unigene0007476	5.99756	1.95531e-44	--
Unigene0007478	-3.16549	7.20508e-06	--
[truncated: 13,335 more rows]
