# Supplementary material for: Transcriptomic and chemical analyses to identify candidate genes involved in color variation of sainfoin flowers
Source: BMC Plant Biol. 2021 Jan 22;21:61. doi: 10.1186/s12870-021-02827-8 (PMC7825240; doi:10.1186/s12870-021-02827-8)
Supplement: Supplementary file 5 — Additional file 5. GO functional annotations and the number of DEG statistics. [file 12870_2021_2827_MOESM5_ESM.xls]

## Sheet: WFS1-VS-AFS1
Ontology	Class	GO ID	No. of up-regulation unigenes	No. of down-regulation unigenes	Total
Biological Process	negative regulation of biological process	GO:0048519	15	17	32
	single-organism process	GO:0044699	269	288	557
	detoxification	GO:0098754	0	1	1
	immune system process	GO:0002376	5	5	10
	multi-organism process	GO:0051704	8	12	20
	signaling	GO:0023052	21	26	47
	biological regulation	GO:0065007	93	127	220
	metabolic process	GO:0008152	376	425	801
	biological adhesion	GO:0022610	0	2	2
	response to stimulus	GO:0050896	83	78	161
	regulation of biological process	GO:0050789	75	123	198
	multicellular organismal process	GO:0032501	20	42	62
	reproduction	GO:0000003	12	25	37
	reproductive process	GO:0022414	12	24	36
	localization	GO:0051179	87	72	159
	growth	GO:0040007	1	4	5
	developmental process	GO:0032502	32	48	80
	positive regulation of biological process	GO:0048518	1	2	3
	cellular process	GO:0009987	313	381	694
	cellular component organization or biogenesis	GO:0071840	42	48	90
Molecular Function	transporter activity	GO:0005215	51	42	93
	nucleic acid binding transcription factor activity	GO:0001071	10	13	23
	antioxidant activity	GO:0016209	1	1	2
	catalytic activity	GO:0003824	393	431	824
	molecular transducer activity	GO:0060089	2	5	7
	transcription factor activity, protein binding	GO:0000988	0	1	1
	structural molecule activity	GO:0005198	5	4	9
	molecular function regulator	GO:0098772	1	1	2
	binding	GO:0005488	285	344	629
	signal transducer activity	GO:0004871	1	0	1
Cellular Component	membrane	GO:0016020	131	150	281
	membrane part	GO:0044425	104	116	220
	extracellular region part	GO:0044421	1	0	1
	extracellular matrix	GO:0031012	0	1	1
	cell junction	GO:0030054	10	8	18
	virion	GO:0019012	3	0	3
	virion part	GO:0044423	3	0	3
	extracellular region	GO:0005576	6	4	10
	membrane-enclosed lumen	GO:0031974	2	0	2
	organelle	GO:0043226	109	135	244
	macromolecular complex	GO:0032991	40	29	69
	organelle part	GO:0044422	47	44	91
	cell	GO:0005623	155	165	320
	cell part	GO:0044464	155	165	320

## Sheet: WFS3-VS-AFS3
Ontology	Class	GO ID	No. of up-regulation unigenes	No. of down-regulation unigenes	Total
Biological Process	negative regulation of biological process	GO:0048519	34	29	63
	detoxification	GO:0098754	1	2	3
	metabolic process	GO:0008152	797	699	1496
	biological adhesion	GO:0022610	2	5	7
	immune system process	GO:0002376	8	10	18
	single-organism process	GO:0044699	539	450	989
	multicellular organismal process	GO:0032501	69	62	131
	rhythmic process	GO:0048511	2	0	2
	multi-organism process	GO:0051704	17	18	35
	growth	GO:0040007	10	7	17
	reproduction	GO:0000003	44	32	76
	reproductive process	GO:0022414	42	32	74
	biological regulation	GO:0065007	201	187	388
	regulation of biological process	GO:0050789	180	174	354
	developmental process	GO:0032502	87	72	159
	signaling	GO:0023052	37	37	74
	cellular process	GO:0009987	704	600	1304
	response to stimulus	GO:0050896	154	125	279
	localization	GO:0051179	156	127	283
	cellular component organization or biogenesis	GO:0071840	118	93	211
	positive regulation of biological process	GO:0048518	3	4	7
Molecular Function	catalytic activity	GO:0003824	794	716	1510
	nucleic acid binding transcription factor activity	GO:0001071	20	23	43
	transporter activity	GO:0005215	78	67	145
	transcription factor activity, protein binding	GO:0000988	0	3	3
	structural molecule activity	GO:0005198	15	5	20
	molecular transducer activity	GO:0060089	5	7	12
	antioxidant activity	GO:0016209	1	1	2
	molecular function regulator	GO:0098772	3	1	4
	signal transducer activity	GO:0004871	4	1	5
	binding	GO:0005488	607	514	1121
Cellular Component	membrane	GO:0016020	257	220	477
	membrane part	GO:0044425	187	178	365
	nucleoid	GO:0009295	2	0	2
	extracellular region	GO:0005576	13	11	24
	extracellular matrix	GO:0031012	1	0	1
	virion	GO:0019012	3	1	4
	virion part	GO:0044423	3	1	4
	cell junction	GO:0030054	15	8	23
	macromolecular complex	GO:0032991	114	48	162
	membrane-enclosed lumen	GO:0031974	2	2	4
	organelle part	GO:0044422	129	71	200
	organelle	GO:0043226	279	210	489
	cell	GO:0005623	384	261	645
	cell part	GO:0044464	384	261	645
