# Supplementary material for: Transcriptomic and chemical analyses to identify candidate genes involved in color variation of sainfoin flowers
Source: BMC Plant Biol. 2021 Jan 22;21:61. doi: 10.1186/s12870-021-02827-8 (PMC7825240; doi:10.1186/s12870-021-02827-8)
Supplement: Supplementary file 6 — Additional file 6. KEGG pathway annotation of DEGs between WF and AF of sainfoin in S1 and S3 stages. [file 12870_2021_2827_MOESM6_ESM.xls]

## Sheet: WFS1-VS-AFS1
Serial number	Pathway	DEGs genes with pathway annotation (866)	All genes with pathway annotation (6396)	Pvalue	Qvalue	Pathway ID
1	Flavonoid biosynthesis	23 (2.66%)	52 (0.81%)	0	7e-06	ko00941
2	Phenylpropanoid biosynthesis	50 (5.77%)	182 (2.85%)	0	2.2e-05	ko00940
3	Biosynthesis of secondary metabolites	229 (26.44%)	1,351 (21.12%)	3.3e-05	0.001301	ko01110
4	Galactose metabolism	30 (3.46%)	110 (1.72%)	9.3e-05	0.00278	ko00052
5	Pentose and glucuronate interconversions	37 (4.27%)	154 (2.41%)	0.000267	0.006412	ko00040
6	Amino sugar and nucleotide sugar metabolism	38 (4.39%)	173 (2.7%)	0.001411	0.028211	ko00520
7	Sesquiterpenoid and triterpenoid biosynthesis	11 (1.27%)	31 (0.48%)	0.001679	0.02878	ko00909
8	Ascorbate and aldarate metabolism	21 (2.42%)	83 (1.3%)	0.002809	0.042139	ko00053
9	Metabolic pathways	387 (44.69%)	2,594 (40.56%)	0.004435	0.053384	ko01100
10	Flavone and flavonol biosynthesis	6 (0.69%)	13 (0.2%)	0.004449	0.053384	ko00944
11	Starch and sucrose metabolism	46 (5.31%)	236 (3.69%)	0.005887	0.064224	ko00500
12	Isoquinoline alkaloid biosynthesis	8 (0.92%)	24 (0.38%)	0.010867	0.107925	ko00950
13	Diterpenoid biosynthesis	9 (1.04%)	29 (0.45%)	0.011692	0.107925	ko00904
14	Phenylalanine metabolism	14 (1.62%)	56 (0.88%)	0.014939	0.128048	ko00360
15	Linoleic acid metabolism	12 (1.39%)	47 (0.73%)	0.019846	0.129971	ko00591
16	Carotenoid biosynthesis	12 (1.39%)	47 (0.73%)	0.019846	0.129971	ko00906
17	Taurine and hypotaurine metabolism	6 (0.69%)	17 (0.27%)	0.019899	0.129971	ko00430
18	Glucosinolate biosynthesis	6 (0.69%)	17 (0.27%)	0.019899	0.129971	ko00966
19	Cyanoamino acid metabolism	17 (1.96%)	75 (1.17%)	0.020579	0.129971	ko00460
20	Tropane, piperidine and pyridine alkaloid biosynthesis	9 (1.04%)	32 (0.5%)	0.022563	0.135379	ko00960
21	Protein processing in endoplasmic reticulum	50 (5.77%)	284 (4.44%)	0.027981	0.159892	ko04141
22	beta-Alanine metabolism	14 (1.62%)	61 (0.95%)	0.030529	0.166522	ko00410
23	Biosynthesis of unsaturated fatty acids	11 (1.27%)	48 (0.75%)	0.052191	0.272303	ko01040
24	Plant hormone signal transduction	50 (5.77%)	297 (4.64%)	0.056383	0.281915	ko04075
25	Plant-pathogen interaction	63 (7.27%)	386 (6.04%)	0.060641	0.291078	ko04626
26	Steroid biosynthesis	9 (1.04%)	40 (0.63%)	0.082524	0.380881	ko00100
27	Indole alkaloid biosynthesis	4 (0.46%)	13 (0.2%)	0.087452	0.387109	ko00901
28	DNA replication	15 (1.73%)	77 (1.2%)	0.090325	0.387109	ko03030
29	Tryptophan metabolism	9 (1.04%)	41 (0.64%)	0.093673	0.387612	ko00380
30	2-Oxocarboxylic acid metabolism	13 (1.5%)	66 (1.03%)	0.10246	0.396621	ko01210
31	RNA polymerase	13 (1.5%)	66 (1.03%)	0.10246	0.396621	ko03020
32	Tyrosine metabolism	10 (1.15%)	48 (0.75%)	0.105839	0.396897	ko00350
33	Valine, leucine and isoleucine degradation	14 (1.62%)	73 (1.14%)	0.109808	0.399301	ko00280
34	Monoterpenoid biosynthesis	3 (0.35%)	10 (0.16%)	0.143247	0.491132	ko00902
35	Isoflavonoid biosynthesis	3 (0.35%)	10 (0.16%)	0.143247	0.491132	ko00943
36	Cutin, suberine and wax biosynthesis	7 (0.81%)	34 (0.53%)	0.167803	0.559343	ko00073
37	Folate biosynthesis	8 (0.92%)	41 (0.64%)	0.182432	0.591673	ko00790
38	Nitrogen metabolism	8 (0.92%)	42 (0.66%)	0.200497	0.617996	ko00910
39	Glycine, serine and threonine metabolism	13 (1.5%)	75 (1.17%)	0.208506	0.617996	ko00260
40	Fatty acid elongation	9 (1.04%)	49 (0.77%)	0.211149	0.617996	ko00062
41	Ubiquinone and other terpenoid-quinone biosynthesis	9 (1.04%)	49 (0.77%)	0.211149	0.617996	ko00130
42	Nucleotide excision repair	14 (1.62%)	83 (1.3%)	0.227057	0.648733	ko03420
43	Inositol phosphate metabolism	17 (1.96%)	104 (1.63%)	0.236874	0.661045	ko00562
44	Betalain biosynthesis	2 (0.23%)	7 (0.11%)	0.242865	0.662203	ko00965
45	Pantothenate and CoA biosynthesis	7 (0.81%)	38 (0.59%)	0.248895	0.662203	ko00770
46	Base excision repair	10 (1.15%)	58 (0.91%)	0.253845	0.662203	ko03410
47	MAPK signaling pathway - plant	27 (3.12%)	175 (2.74%)	0.25979	0.663293	ko04016
48	Fatty acid degradation	12 (1.39%)	73 (1.14%)	0.279606	0.699014	ko00071
49	Cysteine and methionine metabolism	21 (2.42%)	137 (2.14%)	0.303483	0.740115	ko00270
50	Mismatch repair	11 (1.27%)	68 (1.06%)	0.310718	0.740115	ko03430
51	Riboflavin metabolism	4 (0.46%)	21 (0.33%)	0.314549	0.740115	ko00740
52	Glycosaminoglycan degradation	4 (0.46%)	23 (0.36%)	0.379857	0.875238	ko00531
53	Brassinosteroid biosynthesis	3 (0.35%)	17 (0.27%)	0.410104	0.875238	ko00905
54	Stilbenoid, diarylheptanoid and gingerol biosynthesis	5 (0.58%)	31 (0.48%)	0.412248	0.875238	ko00945
55	Valine, leucine and isoleucine biosynthesis	4 (0.46%)	24 (0.38%)	0.41235	0.875238	ko00290
56	Other glycan degradation	4 (0.46%)	24 (0.38%)	0.41235	0.875238	ko00511
57	Fatty acid metabolism	16 (1.85%)	110 (1.72%)	0.419784	0.875238	ko01212
58	Phosphatidylinositol signaling system	15 (1.73%)	103 (1.61%)	0.423032	0.875238	ko04070
59	C5-Branched dibasic acid metabolism	2 (0.23%)	11 (0.17%)	0.450611	0.916497	ko00660
60	Lysine degradation	8 (0.92%)	58 (0.91%)	0.535718	0.999937	ko00310
61	Butanoate metabolism	4 (0.46%)	28 (0.44%)	0.536861	0.999937	ko00650
62	Pyrimidine metabolism	24 (2.77%)	178 (2.78%)	0.543049	0.999937	ko00240
63	Zeatin biosynthesis	5 (0.58%)	36 (0.56%)	0.549086	0.999937	ko00908
64	Phosphonate and phosphinate metabolism	1 (0.12%)	6 (0.09%)	0.582419	0.999937	ko00440
65	Glutathione metabolism	12 (1.39%)	91 (1.42%)	0.586419	0.999937	ko00480
66	Glyoxylate and dicarboxylate metabolism	11 (1.27%)	85 (1.33%)	0.612923	0.999937	ko00630
67	Homologous recombination	11 (1.27%)	85 (1.33%)	0.612923	0.999937	ko03440
68	alpha-Linolenic acid metabolism	8 (0.92%)	63 (0.98%)	0.633717	0.999937	ko00592
69	Sphingolipid metabolism	4 (0.46%)	32 (0.5%)	0.646614	0.999937	ko00600
70	Basal transcription factors	8 (0.92%)	64 (1%)	0.651892	0.999937	ko03022
71	Purine metabolism	30 (3.46%)	234 (3.66%)	0.657849	0.999937	ko00230
72	Glycosylphosphatidylinositol(GPI)-anchor biosynthesis	4 (0.46%)	33 (0.52%)	0.671193	0.999937	ko00563
73	Endocytosis	37 (4.27%)	289 (4.52%)	0.67261	0.999937	ko04144
74	Aminoacyl-tRNA biosynthesis	9 (1.04%)	74 (1.16%)	0.687291	0.999937	ko00970
75	Phenylalanine, tyrosine and tryptophan biosynthesis	6 (0.69%)	50 (0.78%)	0.68748	0.999937	ko00400
76	Propanoate metabolism	5 (0.58%)	42 (0.66%)	0.689824	0.999937	ko00640
77	Spliceosome	35 (4.04%)	276 (4.32%)	0.691873	0.999937	ko03040
78	Glycerolipid metabolism	14 (1.62%)	115 (1.8%)	0.707801	0.999937	ko00561
79	ABC transporters	8 (0.92%)	68 (1.06%)	0.719105	0.999937	ko02010
80	Histidine metabolism	3 (0.35%)	28 (0.44%)	0.751244	0.999937	ko00340
81	Monobactam biosynthesis	1 (0.12%)	10 (0.16%)	0.766822	0.999937	ko00261
82	Circadian rhythm - plant	5 (0.58%)	47 (0.73%)	0.781774	0.999937	ko04712
83	Fatty acid biosynthesis	7 (0.81%)	64 (1%)	0.781931	0.999937	ko00061
84	Pentose phosphate pathway	7 (0.81%)	65 (1.02%)	0.795497	0.999937	ko00030
85	Oxidative phosphorylation	22 (2.54%)	189 (2.95%)	0.809902	0.999937	ko00190
86	Fructose and mannose metabolism	8 (0.92%)	75 (1.17%)	0.814491	0.999937	ko00051
87	Glycolysis / Gluconeogenesis	17 (1.96%)	152 (2.38%)	0.836164	0.999937	ko00010
88	Other types of O-glycan biosynthesis	2 (0.23%)	23 (0.36%)	0.838426	0.999937	ko00514
89	Lysine biosynthesis	1 (0.12%)	13 (0.2%)	0.849413	0.999937	ko00300
90	Arginine biosynthesis	4 (0.46%)	43 (0.67%)	0.852584	0.999937	ko00220
91	Photosynthesis	7 (0.81%)	70 (1.09%)	0.853862	0.999937	ko00195
92	Proteasome	5 (0.58%)	53 (0.83%)	0.862557	0.999937	ko03050
93	Sulfur metabolism	3 (0.35%)	35 (0.55%)	0.871188	0.999937	ko00920
94	Arginine and proline metabolism	7 (0.81%)	72 (1.13%)	0.873082	0.999937	ko00330
95	RNA transport	23 (2.66%)	209 (3.27%)	0.885634	0.999937	ko03013
96	Thiamine metabolism	2 (0.23%)	27 (0.42%)	0.897596	0.999937	ko00730
97	Vitamin B6 metabolism	1 (0.12%)	16 (0.25%)	0.902773	0.999937	ko00750
98	Alanine, aspartate and glutamate metabolism	5 (0.58%)	58 (0.91%)	0.909167	0.999937	ko00250
99	Pyruvate metabolism	10 (1.15%)	105 (1.64%)	0.91813	0.999937	ko00620
100	RNA degradation	13 (1.5%)	137 (2.14%)	0.942409	0.999937	ko03018
101	Terpenoid backbone biosynthesis	6 (0.69%)	73 (1.14%)	0.942785	0.999937	ko00900
102	Biosynthesis of amino acids	28 (3.23%)	270 (4.22%)	0.954131	0.999937	ko01230
103	Peroxisome	10 (1.15%)	114 (1.78%)	0.95628	0.999937	ko04146
104	Arachidonic acid metabolism	1 (0.12%)	22 (0.34%)	0.959495	0.999937	ko00590
105	Carbon metabolism	30 (3.46%)	294 (4.6%)	0.967751	0.999937	ko01200
106	Nicotinate and nicotinamide metabolism	2 (0.23%)	37 (0.58%)	0.969121	0.999937	ko00760
107	N-Glycan biosynthesis	3 (0.35%)	51 (0.8%)	0.97627	0.999937	ko00510
108	Selenocompound metabolism	1 (0.12%)	26 (0.41%)	0.977418	0.999937	ko00450
109	Ribosome biogenesis in eukaryotes	8 (0.92%)	104 (1.63%)	0.978321	0.999937	ko03008
110	Ether lipid metabolism	3 (0.35%)	52 (0.81%)	0.978785	0.999937	ko00565
111	Carbon fixation in photosynthetic organisms	5 (0.58%)	77 (1.2%)	0.984366	0.999937	ko00710
112	Phagosome	8 (0.92%)	109 (1.7%)	0.985834	0.999937	ko04145
113	Citrate cycle (TCA cycle)	2 (0.23%)	55 (0.86%)	0.996869	0.999937	ko00020
114	Ubiquitin mediated proteolysis	12 (1.39%)	170 (2.66%)	0.997612	0.999937	ko04120
115	Glycerophospholipid metabolism	10 (1.15%)	151 (2.36%)	0.997897	0.999937	ko00564
116	Ribosome	41 (4.73%)	445 (6.96%)	0.998479	0.999937	ko03010
117	SNARE interactions in vesicular transport	1 (0.12%)	45 (0.7%)	0.9986	0.999937	ko04130
118	Protein export	1 (0.12%)	51 (0.8%)	0.999419	0.999937	ko03060
119	Porphyrin and chlorophyll metabolism	1 (0.12%)	52 (0.81%)	0.999498	0.999937	ko00860
120	mRNA surveillance pathway	6 (0.69%)	140 (2.19%)	0.999937	0.999937	ko03015

## Sheet: WFS3-VS-AFS3
Serial number	Pathway	DEGs genes with pathway annotation (1546)	All genes with pathway annotation (6396)	Pvalue	Qvalue	Pathway ID
1	Biosynthesis of secondary metabolites	391 (25.29%)	1351 (21.12%)	3e-06	0.000202	ko01110
2	Linoleic acid metabolism	26 (1.68%)	47 (0.73%)	4e-06	0.000202	ko00591
3	Phenylpropanoid biosynthesis	71 (4.59%)	182 (2.85%)	5e-06	0.000202	ko00940
4	Starch and sucrose metabolism	86 (5.56%)	236 (3.69%)	1.2e-05	0.000384	ko00500
5	Cyanoamino acid metabolism	35 (2.26%)	75 (1.17%)	1.6e-05	0.000424	ko00460
6	Plant-pathogen interaction	126 (8.15%)	386 (6.04%)	6.3e-05	0.001372	ko04626
7	Indole alkaloid biosynthesis	10 (0.65%)	13 (0.2%)	9.1e-05	0.001703	ko00901
8	alpha-Linolenic acid metabolism	29 (1.88%)	63 (0.98%)	0.000116	0.001893	ko00592
9	Flavonoid biosynthesis	24 (1.55%)	52 (0.81%)	0.000421	0.006123	ko00941
10	Galactose metabolism	42 (2.72%)	110 (1.72%)	0.000679	0.008889	ko00052
11	Diterpenoid biosynthesis	15 (0.97%)	29 (0.45%)	0.001204	0.014336	ko00904
12	Tropane, piperidine and pyridine alkaloid biosynthesis	16 (1.03%)	32 (0.5%)	0.001331	0.014527	ko00960
13	Biosynthesis of unsaturated fatty acids	20 (1.29%)	48 (0.75%)	0.005461	0.055032	ko01040
14	Sesquiterpenoid and triterpenoid biosynthesis	14 (0.91%)	31 (0.48%)	0.008337	0.078008	ko00909
15	Protein processing in endoplasmic reticulum	85 (5.5%)	284 (4.44%)	0.013624	0.118986	ko04141
16	Monoterpenoid biosynthesis	6 (0.39%)	10 (0.16%)	0.016617	0.136052	ko00902
17	Alanine, aspartate and glutamate metabolism	21 (1.36%)	58 (0.91%)	0.026459	0.203892	ko00250
18	Plant hormone signal transduction	86 (5.56%)	297 (4.64%)	0.030224	0.219962	ko04075
19	Glycosaminoglycan degradation	10 (0.65%)	23 (0.36%)	0.032579	0.224626	ko00531
20	DNA replication	26 (1.68%)	77 (1.2%)	0.035894	0.235104	ko03030
21	Metabolic pathways	657 (42.5%)	2594 (40.56%)	0.039837	0.248504	ko01100
22	Isoquinoline alkaloid biosynthesis	10 (0.65%)	24 (0.38%)	0.044086	0.260292	ko00950
23	Mismatch repair	23 (1.49%)	68 (1.06%)	0.0457	0.260292	ko03430
24	Pentose and glucuronate interconversions	46 (2.98%)	154 (2.41%)	0.059786	0.317713	ko00040
25	Nitrogen metabolism	15 (0.97%)	42 (0.66%)	0.062132	0.317713	ko00910
26	Betalain biosynthesis	4 (0.26%)	7 (0.11%)	0.063057	0.317713	ko00965
27	Isoflavonoid biosynthesis	5 (0.32%)	10 (0.16%)	0.068667	0.324592	ko00943
28	Flavone and flavonol biosynthesis	6 (0.39%)	13 (0.2%)	0.069378	0.324592	ko00944
29	MAPK signaling pathway - plant	51 (3.3%)	175 (2.74%)	0.073077	0.330106	ko04016
30	beta-Alanine metabolism	20 (1.29%)	61 (0.95%)	0.079626	0.347698	ko00410
31	Glucosinolate biosynthesis	7 (0.45%)	17 (0.27%)	0.091972	0.388657	ko00966
32	Glycosphingolipid biosynthesis - globo and isoglobo series	4 (0.26%)	8 (0.13%)	0.102529	0.419728	ko00603
33	Phenylalanine metabolism	18 (1.16%)	56 (0.88%)	0.10908	0.433015	ko00360
34	Ascorbate and aldarate metabolism	25 (1.62%)	83 (1.3%)	0.12715	0.4899	ko00053
35	Valine, leucine and isoleucine degradation	22 (1.42%)	73 (1.14%)	0.144979	0.542637	ko00280
36	Tyrosine metabolism	15 (0.97%)	48 (0.75%)	0.162843	0.564978	ko00350
37	Vitamin B6 metabolism	6 (0.39%)	16 (0.25%)	0.168108	0.564978	ko00750
38	Tryptophan metabolism	13 (0.84%)	41 (0.64%)	0.170562	0.564978	ko00380
39	Cutin, suberine and wax biosynthesis	11 (0.71%)	34 (0.53%)	0.178024	0.564978	ko00073
40	Glycine, serine and threonine metabolism	22 (1.42%)	75 (1.17%)	0.179085	0.564978	ko00260
41	Fatty acid elongation	15 (0.97%)	49 (0.77%)	0.185092	0.564978	ko00062
42	Ubiquinone and other terpenoid-quinone biosynthesis	15 (0.97%)	49 (0.77%)	0.185092	0.564978	ko00130
43	Lysine biosynthesis	5 (0.32%)	13 (0.2%)	0.185451	0.564978	ko00300
44	Stilbenoid, diarylheptanoid and gingerol biosynthesis	10 (0.65%)	31 (0.48%)	0.196335	0.584543	ko00945
45	Monobactam biosynthesis	4 (0.26%)	10 (0.16%)	0.204953	0.59664	ko00261
46	Brassinosteroid biosynthesis	6 (0.39%)	17 (0.27%)	0.209637	0.597011	ko00905
47	Zeatin biosynthesis	11 (0.71%)	36 (0.56%)	0.236176	0.649183	ko00908
48	Anthocyanin biosynthesis	1 (0.06%)	1 (0.02%)	0.241714	0.649183	ko00942
49	Glycosphingolipid biosynthesis - ganglio series	2 (0.13%)	4 (0.06%)	0.24778	0.649183	ko00604
50	Lipoic acid metabolism	2 (0.13%)	4 (0.06%)	0.24778	0.649183	ko00785
51	Nucleotide excision repair	23 (1.49%)	83 (1.3%)	0.260457	0.665894	ko03420
52	Glutathione metabolism	25 (1.62%)	91 (1.42%)	0.264324	0.665894	ko00480
53	Pantothenate and CoA biosynthesis	11 (0.71%)	38 (0.59%)	0.300347	0.73639	ko00770
54	Homologous recombination	23 (1.49%)	85 (1.33%)	0.30355	0.73639	ko03440
55	Cysteine and methionine metabolism	36 (2.33%)	137 (2.14%)	0.310742	0.740131	ko00270
56	Pyrimidine metabolism	46 (2.98%)	178 (2.78%)	0.326012	0.762635	ko00240
57	Arginine biosynthesis	12 (0.78%)	43 (0.67%)	0.337045	0.766807	ko00220
58	Carotenoid biosynthesis	13 (0.84%)	47 (0.73%)	0.339502	0.766807	ko00906
59	Valine, leucine and isoleucine biosynthesis	7 (0.45%)	24 (0.38%)	0.35585	0.787064	ko00290
60	Histidine metabolism	8 (0.52%)	28 (0.44%)	0.360487	0.787064	ko00340
61	Amino sugar and nucleotide sugar metabolism	44 (2.85%)	173 (2.7%)	0.375891	0.807242	ko00520
62	Biotin metabolism	7 (0.45%)	25 (0.39%)	0.400509	0.846236	ko00780
63	Fatty acid metabolism	28 (1.81%)	110 (1.72%)	0.411942	0.856577	ko01212
64	RNA polymerase	17 (1.1%)	66 (1.03%)	0.427886	0.875645	ko03020
65	Phenylalanine, tyrosine and tryptophan biosynthesis	13 (0.84%)	50 (0.78%)	0.43448	0.875645	ko00400
66	Ribosome	108 (6.99%)	445 (6.96%)	0.499464	0.98658	ko03010
67	Terpenoid backbone biosynthesis	18 (1.16%)	73 (1.14%)	0.506595	0.98658	ko00900
68	Steroid biosynthesis	10 (0.65%)	40 (0.63%)	0.512118	0.98658	ko00100
69	Butanoate metabolism	7 (0.45%)	28 (0.44%)	0.531859	0.999993	ko00650
70	2-Oxocarboxylic acid metabolism	16 (1.03%)	66 (1.03%)	0.542415	0.999993	ko01210
71	Inositol phosphate metabolism	25 (1.62%)	104 (1.63%)	0.551034	0.999993	ko00562
72	Base excision repair	14 (0.91%)	58 (0.91%)	0.553308	0.999993	ko03410
73	Glyoxylate and dicarboxylate metabolism	20 (1.29%)	85 (1.33%)	0.597284	0.999993	ko00630
74	Riboflavin metabolism	5 (0.32%)	21 (0.33%)	0.599139	0.999993	ko00740
75	Fatty acid degradation	17 (1.1%)	73 (1.14%)	0.615367	0.999993	ko00071
76	Arachidonic acid metabolism	5 (0.32%)	22 (0.34%)	0.643955	0.999993	ko00590
77	Caffeine metabolism	1 (0.06%)	4 (0.06%)	0.669476	0.999993	ko00232
78	Non-homologous end-joining	2 (0.13%)	9 (0.14%)	0.679495	0.999993	ko03450
79	Sulfur relay system	2 (0.13%)	9 (0.14%)	0.679495	0.999993	ko04122
80	Other types of O-glycan biosynthesis	5 (0.32%)	23 (0.36%)	0.685488	0.999993	ko00514
81	ABC transporters	15 (0.97%)	68 (1.06%)	0.703311	0.999993	ko02010
82	Other glycan degradation	5 (0.32%)	24 (0.38%)	0.723607	0.999993	ko00511
83	Circadian rhythm - plant	10 (0.65%)	47 (0.73%)	0.731649	0.999993	ko04712
84	Pyruvate metabolism	23 (1.49%)	105 (1.64%)	0.742403	0.999993	ko00620
85	One carbon pool by folate	5 (0.32%)	25 (0.39%)	0.758288	0.999993	ko00670
86	Sulfur metabolism	7 (0.45%)	35 (0.55%)	0.776816	0.999993	ko00920
87	Lysine degradation	12 (0.78%)	58 (0.91%)	0.777975	0.999993	ko00310
88	Purine metabolism	52 (3.36%)	234 (3.66%)	0.783049	0.999993	ko00230
89	C5-Branched dibasic acid metabolism	2 (0.13%)	11 (0.17%)	0.785464	0.999993	ko00660
90	Arginine and proline metabolism	15 (0.97%)	72 (1.13%)	0.786761	0.999993	ko00330
91	Glycolysis / Gluconeogenesis	33 (2.13%)	152 (2.38%)	0.790366	0.999993	ko00010
92	Biosynthesis of amino acids	60 (3.88%)	270 (4.22%)	0.797742	0.999993	ko01230
93	Folate biosynthesis	8 (0.52%)	41 (0.64%)	0.809231	0.999993	ko00790
94	Phosphonate and phosphinate metabolism	1 (0.06%)	6 (0.09%)	0.810034	0.999993	ko00440
95	Oxidative phosphorylation	41 (2.65%)	189 (2.95%)	0.813621	0.999993	ko00190
96	Thiamine metabolism	5 (0.32%)	27 (0.42%)	0.817631	0.999993	ko00730
97	Sphingolipid metabolism	6 (0.39%)	32 (0.5%)	0.821289	0.999993	ko00600
98	RNA degradation	29 (1.88%)	137 (2.14%)	0.823529	0.999993	ko03018
99	Porphyrin and chlorophyll metabolism	10 (0.65%)	52 (0.81%)	0.841107	0.999993	ko00860
100	Glycosylphosphatidylinositol(GPI)-anchor biosynthesis	6 (0.39%)	33 (0.52%)	0.844173	0.999993	ko00563
101	Basal transcription factors	12 (0.78%)	64 (1%)	0.880219	0.999993	ko03022
102	Synthesis and degradation of ketone bodies	1 (0.06%)	8 (0.13%)	0.890841	0.999993	ko00072
103	Propanoate metabolism	7 (0.45%)	42 (0.66%)	0.911584	0.999993	ko00640
104	Nicotinate and nicotinamide metabolism	6 (0.39%)	37 (0.58%)	0.912979	0.999993	ko00760
105	Carbon fixation in photosynthetic organisms	14 (0.91%)	77 (1.2%)	0.918195	0.999993	ko00710
106	Endocytosis	60 (3.88%)	289 (4.52%)	0.929181	0.999993	ko04144
107	Spliceosome	57 (3.69%)	276 (4.32%)	0.930886	0.999993	ko03040
108	Fatty acid biosynthesis	11 (0.71%)	64 (1%)	0.932318	0.999993	ko00061
109	Phosphatidylinositol signaling system	19 (1.23%)	103 (1.61%)	0.934721	0.999993	ko04070
110	Ribosome biogenesis in eukaryotes	19 (1.23%)	104 (1.63%)	0.941089	0.999993	ko03008
111	Taurine and hypotaurine metabolism	2 (0.13%)	17 (0.27%)	0.942071	0.999993	ko00430
112	Phagosome	20 (1.29%)	109 (1.7%)	0.942491	0.999993	ko04145
113	Glycerolipid metabolism	21 (1.36%)	115 (1.8%)	0.949289	0.999993	ko00561
114	Citrate cycle (TCA cycle)	8 (0.52%)	55 (0.86%)	0.972397	0.999993	ko00020
115	SNARE interactions in vesicular transport	6 (0.39%)	45 (0.7%)	0.97636	0.999993	ko04130
116	Peroxisome	19 (1.23%)	114 (1.78%)	0.980607	0.999993	ko04146
117	Ether lipid metabolism	7 (0.45%)	52 (0.81%)	0.981422	0.999993	ko00565
118	Carbon metabolism	56 (3.62%)	294 (4.6%)	0.986683	0.999993	ko01200
119	Protein export	6 (0.39%)	51 (0.8%)	0.991911	0.999993	ko03060
120	Aminoacyl-tRNA biosynthesis	10 (0.65%)	74 (1.16%)	0.9923	0.999993	ko00970
121	Fructose and mannose metabolism	10 (0.65%)	75 (1.17%)	0.993435	0.999993	ko00051
122	Photosynthesis	9 (0.58%)	70 (1.09%)	0.994029	0.999993	ko00195
123	Pentose phosphate pathway	8 (0.52%)	65 (1.02%)	0.994689	0.999993	ko00030
124	N-Glycan biosynthesis	5 (0.32%)	51 (0.8%)	0.997544	0.999993	ko00510
125	Ubiquitin mediated proteolysis	26 (1.68%)	170 (2.66%)	0.998472	0.999993	ko04120
126	Selenocompound metabolism	1 (0.06%)	26 (0.41%)	0.999261	0.999993	ko00450
127	Glycerophospholipid metabolism	21 (1.36%)	151 (2.36%)	0.99943	0.999993	ko00564
128	RNA transport	31 (2.01%)	209 (3.27%)	0.999724	0.999993	ko03013
129	mRNA surveillance pathway	17 (1.1%)	140 (2.19%)	0.999897	0.999993	ko03015
130	Autophagy - other eukaryotes	1 (0.06%)	41 (0.64%)	0.999989	0.999993	ko04136
131	Proteasome	2 (0.13%)	53 (0.83%)	0.999993	0.999993	ko03050
