# Supplementary material for: Transcriptomic and chemical analyses to identify candidate genes involved in color variation of sainfoin flowers
Source: BMC Plant Biol. 2021 Jan 22;21:61. doi: 10.1186/s12870-021-02827-8 (PMC7825240; doi:10.1186/s12870-021-02827-8)
Supplement: Supplementary file 8 — Additional file 8. Primers used for RT-qPCR analysis. [file 12870_2021_2827_MOESM8_ESM.xlsx]

## Sheet: Sheet1
				0014621 F	GAAGGAAGTTGGTGGAATGGAAGA
				0014621 R	GCAAGTTCTGGCTGAGGACAA
				0028334 F	CTAAGGAGGAAGGGAAGGGAACT
				0028334 R	AGCACAACTGTCTCAACGGTAAG
				0023972 F	GTGATGAGGGAAAGAGCAGTGATG
				0023972 R	GCGGAACAAGAAGCGTGGAA
				0035272 F	CTTCCTTCCTTCGGTTCTGC
				0035272 R	TCGCCATATCCAAACAAATCATAGT
				0006821 F	CTTGGAGGTGGCTGGAGAC
				0006821 R	GTGGATGAACGAAGAGGAGAGAT
				0029125 F	GTGAACAAGGAACGCAAGAGAATG
				0029125 R	ACCAACAGAGGATGAGGACCAA
				0034144 F	GGTTGTGCCGCCGTTAGTT
				0034144 R	GGTCCTGCCTCTGTCATTCC
				0025084 F	GCTGTTATTGGGACTGCTTCTACC
				0025084 R	AGGAGTTTGGAGGATTGCTTTGG
				0029546 F	GCCTCGCCACTTCCCTTAT
				0029546 R	GGGTATCGCTTGCTGAGAAACT
				0039000 F	CTCCAGGCTTCCCAGATGAC
				0039000 R	CTGACAACCTTCTACCTATGCTGAT
				0022146 F	TGGAATCATCACCTGGGACATAG
				0022146 R	GGAACCACACCAACCTCTCTT
				JZ818469 F	GCATCTGGTATGGCAGTCC
				JZ818469 R	GCACTCATCAGCAGGAAGG
